# Supplementary material for: 2-Hydr­oxy-N′-[1-(3-methyl­pyrazin-2-yl)ethyl­idene]benzohydrazide
Source: Acta Crystallogr Sect E Struct Rep Online. 2008 Mar 14;64(Pt 4):o707. doi: 10.1107/S1600536808006697 (PMC2960907; doi:10.1107/S1600536808006697)
Supplement: Supplementary file 2 [file e-64-0o707-Isup2.hkl]

# 
# h,k,l, Fc-squared, Fo-squared, sigma(Fo-squared) and status flag 
# 
data_I
_shelx_title ' 080307d in Pbcn' 
_shelx_refln_list_code          4 
_shelx_F_calc_maximum      314.92 
_exptl_crystal_F_000      1136.00 
_reflns_d_resolution_high  0.8406 
 
loop_ 
 _symmetry_equiv_pos_as_xyz 
 'x, y, z' 
 '-x+1/2, -y+1/2, z+1/2' 
 '-x, y, -z+1/2' 
 'x+1/2, -y+1/2, -z' 
 '-x, -y, -z' 
 'x-1/2, y-1/2, -z-1/2' 
 'x, -y, z-1/2' 
 '-x-1/2, y-1/2, z' 
 
_cell_length_a    12.6326 
_cell_length_b     9.3346 
_cell_length_c    22.1189 
_cell_angle_alpha  90.000 
_cell_angle_beta   90.000 
_cell_angle_gamma  90.000 
 
_shelx_F_squared_multiplier     1.000 
 
loop_ 
 _refln_index_h 
 _refln_index_k 
 _refln_index_l 
 _refln_F_squared_calc 
 _refln_F_squared_meas 
 _refln_F_squared_sigma 
 _refln_observed_status 
   2   0   0    83025.98    84335.06    868.39 o 
   4   0   0      393.26      384.34     20.23 o 
   6   0   0      336.93      292.65     16.41 o 
   8   0   0      205.48      254.33     21.29 o 
  10   0   0      509.62      444.78     25.55 o 
  12   0   0      427.32      412.66     41.96 o 
  14   0   0        0.65      -14.68     23.47 o 
   1   1   0      259.48      224.71      6.10 o 
   3   1   0      232.43      182.54      6.05 o 
   5   1   0    13005.14    13825.52    114.77 o 
   7   1   0     1240.99     1340.18     25.35 o 
   9   1   0        2.20      -10.12      6.74 o 
  11   1   0      821.45      831.55     30.47 o 
  13   1   0       30.73       23.50     17.71 o 
   0   2   0     2739.02     2765.30     57.92 o 
   2   2   0      918.29      808.42     13.62 o 
   4   2   0      879.39      908.59     21.09 o 
   6   2   0      387.25      371.55     11.61 o 
   8   2   0     1079.56      951.91     28.26 o 
  10   2   0      546.34      595.91     26.06 o 
  12   2   0      826.34      759.72     31.72 o 
  14   2   0       62.73       47.72     22.06 o 
   1   3   0     1371.67     1212.73     22.47 o 
   3   3   0      105.02      137.60      9.90 o 
   5   3   0      878.09      911.08     18.99 o 
   7   3   0       22.09       19.09      9.02 o 
   9   3   0       37.07       33.32     12.54 o 
  11   3   0      394.98      400.63     26.46 o 
  13   3   0       38.10        4.98     15.61 o 
   0   4   0     9365.67     9016.68    164.85 o 
   2   4   0      278.91      240.40     11.83 o 
   4   4   0        1.40       -2.38      4.97 o 
   6   4   0      119.66       87.11     12.41 o 
   8   4   0       91.92       82.44     18.78 o 
  10   4   0     4164.36     3954.57     95.76 o 
  12   4   0      254.76      296.54     28.51 o 
  14   4   0        7.27        7.32     17.59 o 
   1   5   0       15.56      -10.25      6.83 o 
   3   5   0      887.60      804.44     18.64 o 
   5   5   0      312.78      333.87     20.44 o 
   7   5   0       40.21       22.90     11.25 o 
   9   5   0      105.16      106.69     18.63 o 
  11   5   0      142.16      119.65     20.32 o 
  13   5   0        4.22       -5.81     16.18 o 
   0   6   0      761.16      831.79     44.28 o 
   2   6   0       12.09        8.64      9.28 o 
   4   6   0      337.34      389.17     19.89 o 
   6   6   0      447.46      420.97     51.90 o 
   8   6   0       14.79       -3.83     12.44 o 
  10   6   0        2.34      -10.00     22.17 o 
  12   6   0        9.83      -16.50     37.28 o 
   1   7   0      761.12      758.83     26.65 o 
   3   7   0        4.26       17.92     12.55 o 
   5   7   0      484.96      484.97     70.97 o 
   7   7   0      119.75      105.22     23.35 o 
   9   7   0      158.46      160.93     29.99 o 
  11   7   0       26.91       19.24     24.20 o 
   0   8   0      156.25      105.28     39.71 o 
   2   8   0        1.09       -5.14     12.27 o 
   4   8   0        1.07      -19.39     14.97 o 
   6   8   0      360.64      374.86     38.52 o 
   8   8   0       18.75       11.17     19.84 o 
  10   8   0      331.74      419.34     46.33 o 
   1   9   0        1.70      -16.46     14.09 o 
   3   9   0       65.84       41.54     41.38 o 
   5   9   0      110.88      158.24     30.22 o 
   7   9   0       31.10       36.64     25.30 o 
   0  10   0      203.25      208.52     46.59 o 
   2  10   0        5.66      -10.63     33.29 o 
   4  10   0       10.20      -32.37     35.26 o 
   6  10   0      113.54       94.40     34.33 o 
   1  11   0       94.48      143.33     43.81 o 
   1   1   1      141.44      137.85      2.78 o 
   2   1   1     2277.15     1969.72     16.70 o 
   3   1   1       10.10        5.63      2.06 o 
   4   1   1     2621.95     2562.09     21.06 o 
   5   1   1     2977.10     3075.81     25.79 o 
   6   1   1     3652.98     3971.00     32.55 o 
   7   1   1      971.49     1000.79     15.28 o 
   8   1   1       86.03       96.63      8.32 o 
   9   1   1      242.11      260.95     11.22 o 
  10   1   1       39.78       22.39      8.44 o 
  11   1   1      280.81      308.37     17.71 o 
  12   1   1       54.57       41.30     13.67 o 
  13   1   1        2.82      -15.16     10.11 o 
  14   1   1       24.84       29.99     14.47 o 
   0   2   1     5309.93     5365.70    119.47 o 
   1   2   1     1198.20     1139.06     13.45 o 
   2   2   1       49.10       57.62      3.62 o 
   3   2   1     2050.71     1942.65     15.13 o 
   4   2   1     3781.94     4012.17     38.62 o 
   5   2   1       15.35       29.70      3.54 o 
   6   2   1     1174.54     1212.16     17.24 o 
   7   2   1      364.79      378.39      9.04 o 
   8   2   1      122.91      131.40     10.34 o 
   9   2   1      264.79      294.70     16.83 o 
  10   2   1      201.22      187.15     14.42 o 
  11   2   1      224.51      226.83     16.28 o 
  12   2   1       16.62       12.72     10.05 o 
  13   2   1        0.03      -11.40     12.03 o 
  14   2   1        2.45       -8.78     13.16 o 
   1   3   1     1230.67     1198.16     17.06 o 
   2   3   1     1101.69     1070.83     14.44 o 
   3   3   1      379.43      350.83      6.35 o 
   4   3   1        5.07       -3.64      2.99 o 
   5   3   1      179.89      160.99      6.80 o 
   6   3   1     1485.24     1488.25     23.48 o 
   7   3   1       30.20       31.68      6.93 o 
   8   3   1      953.26      848.66     22.81 o 
   9   3   1       11.13       11.04      8.00 o 
  10   3   1      292.44      354.50     18.77 o 
  11   3   1       41.43       59.76     12.08 o 
  12   3   1       93.82      108.44     13.74 o 
  13   3   1        9.47        1.45     10.57 o 
  14   3   1      309.60      386.81     38.67 o 
   0   4   1       16.88      -15.42     13.18 o 
   1   4   1        5.50       -4.73      4.75 o 
   2   4   1      200.23      235.40      8.67 o 
   3   4   1      869.98      850.38     12.88 o 
   4   4   1      153.48      138.95      5.43 o 
   5   4   1      383.23      364.01      8.39 o 
   6   4   1       68.07       81.61      8.73 o 
   7   4   1      238.83      227.66     13.29 o 
   8   4   1       25.09       29.88      8.62 o 
   9   4   1     1191.37     1086.93     24.52 o 
  10   4   1      249.90      341.15     21.14 o 
  11   4   1      246.44      257.96     18.13 o 
  12   4   1        8.00        6.71     10.50 o 
  13   4   1       27.86       10.30     11.30 o 
  14   4   1        1.95        0.90     12.20 o 
   1   5   1      104.85      119.67      9.18 o 
   2   5   1      888.65      848.84     15.26 o 
   3   5   1       15.84       27.46      4.93 o 
   4   5   1     4935.14     5007.88     49.00 o 
   5   5   1      541.62      527.86     15.68 o 
   6   5   1       72.47       43.42      8.19 o 
   7   5   1       37.44       28.78      8.62 o 
   8   5   1      215.37      205.51     14.71 o 
   9   5   1       15.42        9.89      9.75 o 
  10   5   1      474.56      446.23     27.82 o 
  11   5   1       38.45       35.88     11.57 o 
  12   5   1        2.34      -11.41     10.54 o 
  13   5   1        0.96       -7.58     13.15 o 
   0   6   1      527.51      536.39     25.93 o 
   1   6   1     1033.32      967.16     19.49 o 
   2   6   1      213.67      219.87     12.89 o 
   3   6   1      159.18      183.33     11.80 o 
   4   6   1      299.29      315.73     12.90 o 
   5   6   1       65.34       80.58     13.64 o 
   6   6   1      130.12      132.93     19.44 o 
   7   6   1       17.93        4.05     11.24 o 
   8   6   1        4.76        3.11      8.63 o 
   9   6   1      281.78      320.72     23.23 o 
  10   6   1       19.04       -0.83     11.59 o 
  11   6   1       16.64       -8.92     11.72 o 
  12   6   1       47.97       42.72     15.19 o 
   1   7   1       28.80       33.03      7.97 o 
   2   7   1      231.69      237.69     20.24 o 
   3   7   1      133.89      145.30     12.92 o 
   4   7   1      406.80      398.45     26.86 o 
   5   7   1      121.46      125.77     16.42 o 
   6   7   1       39.97       23.15     12.84 o 
   7   7   1       14.80       18.72     13.02 o 
   8   7   1      674.20      596.41     26.52 o 
   9   7   1        8.10        3.77     13.15 o 
  10   7   1      312.28      340.66     28.44 o 
  11   7   1        8.67       -0.61     15.55 o 
   0   8   1        1.02      -14.51     10.12 o 
   1   8   1        1.79      -11.63      8.26 o 
   2   8   1       19.50       25.16     12.99 o 
   3   8   1       34.23       29.55     11.25 o 
   4   8   1        3.57       -4.81     11.83 o 
   5   8   1        7.16        3.62     12.23 o 
   6   8   1      100.97       89.43     17.62 o 
   7   8   1      379.23      446.27     29.56 o 
   8   8   1      269.64      296.21     26.15 o 
   9   8   1      149.93      174.13     22.73 o 
  10   8   1       61.87       63.41     20.90 o 
   1   9   1        0.06       -9.93     12.31 o 
   2   9   1       10.26       -2.60     11.44 o 
   3   9   1        0.01      -18.81     12.54 o 
   4   9   1        0.08      -19.03     12.69 o 
   5   9   1       35.17       12.33     15.26 o 
   6   9   1       78.47       88.57     19.90 o 
   7   9   1        3.28       11.61     16.10 o 
   8   9   1        1.81       -1.92     16.99 o 
   0  10   1       80.89       72.13     36.06 o 
   1  10   1      268.08      316.64     30.63 o 
   2  10   1       90.08       67.28     21.53 o 
   3  10   1        2.46      -14.15     23.42 o 
   4  10   1        8.04        8.61     19.27 o 
   5  10   1        0.78       -9.13     20.77 o 
   6  10   1       16.65       14.95     20.47 o 
   1  11   1       29.09       40.07     23.64 o 
   0   0   2     4764.07     4732.00     55.13 o 
   1   0   2    13054.67    13433.28     97.67 o 
   2   0   2      257.32      236.05      4.75 o 
   3   0   2      233.36      229.89      7.09 o 
   4   0   2     4869.61     4928.54     48.20 o 
   5   0   2      642.37      741.54     16.07 o 
   6   0   2     4030.14     4490.74     50.40 o 
   7   0   2      353.04      437.56     14.71 o 
   8   0   2      232.97      278.12     12.97 o 
   9   0   2        0.30      -10.42      6.95 o 
  10   0   2       29.31       26.94     10.24 o 
  11   0   2      165.31      232.43     26.95 o 
  12   0   2      919.93      945.80     54.62 o 
  13   0   2      109.25       66.16     22.02 o 
  14   0   2       94.83       85.38     24.61 o 
   1   1   2     1535.29     1449.30     13.44 o 
   2   1   2     9059.46     8558.72     48.28 o 
   3   1   2        2.86       -1.30      1.96 o 
   4   1   2      411.22      358.79      7.72 o 
   5   1   2     1266.30     1164.02     13.06 o 
   6   1   2      614.33      622.23     11.20 o 
   7   1   2      500.67      518.98     11.01 o 
   8   1   2      682.32      714.50     13.75 o 
   9   1   2        8.37        0.24      5.75 o 
  10   1   2       38.09       17.17      8.10 o 
  11   1   2      170.06      162.93     14.08 o 
  12   1   2       84.61       96.54     15.40 o 
  13   1   2       31.23       12.36     12.37 o 
  14   1   2        8.54       -3.11     13.08 o 
   0   2   2      235.54      218.72      9.36 o 
   1   2   2      493.60      446.20      9.31 o 
   2   2   2     6001.98     6046.24     38.36 o 
   3   2   2      356.89      327.05      6.04 o 
   4   2   2      519.14      506.93      9.81 o 
   5   2   2      959.27      998.40     12.16 o 
   6   2   2      711.75      718.88     11.31 o 
   7   2   2      209.74      212.59      8.01 o 
   8   2   2       16.45       13.91      6.20 o 
   9   2   2        5.47        2.90      6.84 o 
  10   2   2        5.74      -11.27      7.51 o 
  11   2   2       96.06       86.28     12.16 o 
  12   2   2      797.17      744.51     32.10 o 
  13   2   2       99.29      104.28     17.07 o 
  14   2   2        0.00       -1.88     13.59 o 
   1   3   2      570.86      515.25      9.23 o 
   2   3   2      862.17      823.62     11.58 o 
   3   3   2       70.26       88.04      4.22 o 
   4   3   2       74.73       67.21      6.25 o 
   5   3   2     1502.30     1491.09     16.36 o 
   6   3   2        0.02       -5.84      3.89 o 
   7   3   2        2.91        1.99      5.34 o 
   8   3   2     1507.56     1551.75     26.82 o 
   9   3   2     2243.97     2150.37     33.57 o 
  10   3   2      253.55      313.03     17.92 o 
  11   3   2     1050.73     1008.01     25.12 o 
  12   3   2       77.56       72.95     13.06 o 
  13   3   2        6.59       -0.31     10.76 o 
  14   3   2       54.31       50.19     15.81 o 
   0   4   2     1445.71     1352.03     33.51 o 
   1   4   2      840.71      791.44     14.28 o 
   2   4   2      513.66      471.71      9.20 o 
   3   4   2     2178.63     2283.99     23.12 o 
   4   4   2      294.07      304.64      7.29 o 
   5   4   2       45.61       54.11      4.32 o 
   6   4   2      142.09      133.93      7.87 o 
   7   4   2       37.55       25.73      7.27 o 
   8   4   2       17.96       10.65      7.32 o 
   9   4   2      110.90       96.70     11.32 o 
  10   4   2       20.89       10.22      9.34 o 
  11   4   2        9.32        0.65      9.37 o 
  12   4   2      204.91      275.57     19.59 o 
  13   4   2       19.91        1.71     11.55 o 
   1   5   2      378.66      341.16     10.93 o 
   2   5   2      770.33      750.38     16.64 o 
   3   5   2      154.67      194.76     11.99 o 
   4   5   2       57.10       82.07      7.40 o 
   5   5   2        9.17        4.83      6.98 o 
   6   5   2        0.14       -9.44      6.29 o 
   7   5   2       25.19       23.87      8.52 o 
   8   5   2      470.56      444.36     26.11 o 
   9   5   2       51.20       59.09     11.23 o 
  10   5   2      344.42      423.53     21.65 o 
  11   5   2      105.21      125.75     14.94 o 
  12   5   2       67.88       72.68     15.71 o 
  13   5   2        2.22      -10.62     13.34 o 
   0   6   2        5.40       -7.01      8.21 o 
   1   6   2      117.57      126.00     10.31 o 
   2   6   2     1191.49     1225.31     18.44 o 
   3   6   2      338.88      320.50     14.32 o 
   4   6   2       33.96       22.35      7.50 o 
   5   6   2      237.92      254.16     19.23 o 
   6   6   2        0.20       -1.21      9.54 o 
   7   6   2      798.96      763.49     31.24 o 
   8   6   2       46.59       37.28     11.30 o 
   9   6   2      262.51      330.81     32.12 o 
  10   6   2       72.06       73.19     15.84 o 
  11   6   2        6.05      -10.20     11.59 o 
  12   6   2       13.00       -5.99     13.26 o 
   1   7   2       64.65       39.71      8.33 o 
   2   7   2      473.76      460.76     15.09 o 
   3   7   2      218.20      256.16     17.15 o 
   4   7   2       29.86       25.14     10.00 o 
   5   7   2       34.75       27.67     12.21 o 
   6   7   2       40.14       43.19     13.56 o 
   7   7   2       78.64       61.13     15.76 o 
   8   7   2      145.49      141.83     19.95 o 
   9   7   2        1.60       -2.32     13.00 o 
  10   7   2        4.72      -10.08     13.68 o 
  11   7   2        0.00      -22.40     14.93 o 
   0   8   2       94.34       57.99     16.45 o 
   1   8   2        0.09      -13.18      8.78 o 
   2   8   2      250.73      299.30     19.98 o 
   3   8   2      121.45      119.37     20.16 o 
   4   8   2        4.68      -15.46     11.78 o 
   5   8   2       57.74       42.64     14.71 o 
   6   8   2       77.83       71.85     16.39 o 
   7   8   2      148.81      201.67     26.09 o 
   8   8   2       71.94       84.00     18.39 o 
   9   8   2       41.30       38.92     16.97 o 
  10   8   2      105.63       91.69     24.24 o 
   1   9   2       22.52      -12.16     11.96 o 
   2   9   2       14.47        7.18     12.50 o 
   3   9   2       14.37       -5.60     15.63 o 
   4   9   2        2.03        2.28     16.64 o 
   5   9   2       48.89       54.73     16.81 o 
   6   9   2        9.75       -1.20     14.02 o 
   7   9   2       15.07       14.35     15.94 o 
   8   9   2       96.91       84.86     20.51 o 
   0  10   2      336.61      437.85     63.22 o 
   1  10   2        0.47       37.63     22.23 o 
   2  10   2       57.87       59.90     17.90 o 
   3  10   2       15.27       18.46     17.24 o 
   4  10   2       42.35       30.20     17.50 o 
   5  10   2       16.55       34.98     21.31 o 
   6  10   2       18.81       41.11     21.76 o 
   1  11   2        0.00       40.34     39.30 o 
   1   1   3       69.74      101.20      2.99 o 
   2   1   3      103.49      110.21      3.44 o 
   3   1   3       16.00       20.75      2.59 o 
   4   1   3     1650.25     1548.00     13.74 o 
   5   1   3      275.30      263.58      5.39 o 
   6   1   3      887.57      901.44     10.94 o 
   7   1   3      193.45      207.19      7.40 o 
   8   1   3        1.17       -6.57      4.77 o 
   9   1   3        0.20       -8.25      5.50 o 
  10   1   3       72.76       60.51      9.79 o 
  11   1   3        4.45      -11.72      7.81 o 
  12   1   3        3.37      -12.13     10.32 o 
  13   1   3       96.02       80.96     16.07 o 
  14   1   3       79.98       80.23     16.81 o 
   0   2   3    44338.86    45686.43    397.59 o 
   1   2   3      151.57      170.68      5.31 o 
   2   2   3     4812.99     4861.36     28.91 o 
   3   2   3      286.99      323.14      5.52 o 
   4   2   3      460.14      466.96      7.66 o 
   5   2   3      489.75      487.79      8.65 o 
   6   2   3        9.08       15.76      5.18 o 
   7   2   3      178.90      209.50      8.87 o 
   8   2   3       40.51       39.13      7.58 o 
   9   2   3      324.39      326.07     17.89 o 
  10   2   3      599.68      514.84     17.35 o 
  11   2   3       15.10        4.10      9.45 o 
  12   2   3      221.44      250.65     17.83 o 
  13   2   3       15.08       -1.44     11.87 o 
  14   2   3       10.09        7.86     13.94 o 
   1   3   3       67.13       64.75      5.49 o 
   2   3   3      298.72      260.12      6.78 o 
   3   3   3     3684.55     3734.33     33.83 o 
   4   3   3     1638.16     1644.56     19.19 o 
   5   3   3     1163.89     1061.70     13.90 o 
   6   3   3     2008.45     1888.44     22.95 o 
   7   3   3       15.22       18.35      6.40 o 
   8   3   3        7.54        1.74      6.43 o 
   9   3   3      202.79      234.39     14.88 o 
  10   3   3       63.55       55.00     10.74 o 
  11   3   3      572.07      548.77     19.11 o 
  12   3   3       29.00       23.84     10.80 o 
  13   3   3       14.92      -15.00     10.07 o 
  14   3   3       19.74        9.76     13.90 o 
   0   4   3      908.73      851.98     18.05 o 
   1   4   3      480.34      445.73      9.45 o 
   2   4   3      420.45      427.45     10.93 o 
   3   4   3      313.59      273.29     10.73 o 
   4   4   3     2319.61     2422.19     22.82 o 
   5   4   3       24.41       23.24      4.01 o 
   6   4   3     1953.10     1959.02     27.80 o 
   7   4   3       19.50       16.10      6.67 o 
   8   4   3       56.60       58.40      9.35 o 
   9   4   3      100.28       86.46     11.43 o 
  10   4   3       52.62       52.85     11.12 o 
  11   4   3       74.26       78.90     14.33 o 
  12   4   3       96.32      102.38     15.84 o 
  13   4   3        8.69        8.39     11.31 o 
   1   5   3      436.69      396.20     10.30 o 
   2   5   3     1637.75     1747.93     20.61 o 
   3   5   3      131.65      147.12     13.98 o 
   4   5   3      782.70      789.70     21.50 o 
   5   5   3      222.17      208.60     12.28 o 
   6   5   3      255.65      256.17     12.63 o 
   7   5   3       32.46       21.12      8.34 o 
   8   5   3      738.08      685.68     19.59 o 
   9   5   3      322.29      351.92     18.30 o 
  10   5   3      737.28      604.15     20.31 o 
  11   5   3        5.52       -7.70     10.81 o 
  12   5   3       66.92       62.03     15.69 o 
  13   5   3        3.09      -19.66     13.10 o 
   0   6   3        0.04      -10.99      7.33 o 
   1   6   3       58.75       76.72      9.10 o 
   2   6   3      197.75      241.34     12.61 o 
   3   6   3       29.48       11.67      6.95 o 
   4   6   3      236.18      252.33     21.53 o 
   5   6   3       15.88        6.31      9.56 o 
   6   6   3        2.04        4.94     10.33 o 
   7   6   3      443.82      468.50     23.60 o 
   8   6   3       12.28        2.88     10.17 o 
   9   6   3       96.40      134.11     18.72 o 
  10   6   3        1.05       -6.71     11.78 o 
  11   6   3        0.97      -11.88     11.78 o 
  12   6   3        0.35        0.55     13.86 o 
   1   7   3       68.22       64.24      7.23 o 
   2   7   3      123.66      141.84     12.09 o 
   3   7   3      289.35      317.68     20.64 o 
   4   7   3      401.01      389.44     17.78 o 
   5   7   3       54.93       40.10     14.07 o 
   6   7   3      133.28      156.17     20.34 o 
   7   7   3       11.45       -4.73     12.25 o 
   8   7   3      118.85      113.63     18.64 o 
   9   7   3        0.87       -3.70     13.14 o 
  10   7   3       85.83       68.55     18.48 o 
  11   7   3        8.90      -12.39     13.37 o 
   0   8   3      163.27      130.05     25.11 o 
   1   8   3      399.70      426.73     22.28 o 
   2   8   3      187.18      159.38     16.69 o 
   3   8   3        4.78      -13.42      8.95 o 
   4   8   3        7.82       -2.97     12.14 o 
   5   8   3       14.56       -1.76     12.89 o 
   6   8   3       17.56       -3.40     13.16 o 
   7   8   3       53.91       54.91     16.36 o 
   8   8   3        2.58       -3.98     14.64 o 
   9   8   3       12.34       -2.35     15.64 o 
  10   8   3       52.55       99.28     20.78 o 
   1   9   3       17.53       13.50     11.87 o 
   2   9   3        4.16      -14.43     12.18 o 
   3   9   3        3.69      -17.66     14.01 o 
   4   9   3       59.15       43.51     17.44 o 
   5   9   3      103.64      123.05     21.20 o 
   6   9   3        2.49      -19.43     17.23 o 
   7   9   3      137.66      146.82     27.79 o 
   8   9   3        5.56       -1.75     16.31 o 
   0  10   3      297.61      422.11     57.27 o 
   1  10   3      276.58      275.35     29.97 o 
   2  10   3      112.10      143.73     21.06 o 
   3  10   3      234.06      256.53     26.21 o 
   4  10   3       49.74       48.46     19.00 o 
   5  10   3       42.10       41.56     17.45 o 
   6  10   3       74.07       77.24     20.76 o 
   1  11   3        0.14       31.90     34.33 o 
   0   0   4    26262.94    27048.56    300.33 o 
   1   0   4     5751.25     5694.68     48.15 o 
   2   0   4     1737.37     1724.61     18.05 o 
   3   0   4     5742.29     5436.80     44.43 o 
   4   0   4     2365.42     2619.59     24.81 o 
   5   0   4        6.04        9.31      4.27 o 
   6   0   4      220.14      187.11     11.48 o 
   7   0   4       90.30      119.17      9.15 o 
   8   0   4      149.14      168.70     11.45 o 
   9   0   4     1999.93     1989.62     35.97 o 
  10   0   4        0.78       -3.70      9.11 o 
  11   0   4       50.00       48.34     18.62 o 
  12   0   4      837.04      842.51     40.64 o 
  13   0   4      293.58      329.72     35.52 o 
  14   0   4       32.68      -15.09     18.74 o 
   1   1   4     1483.59     1308.04     14.82 o 
   2   1   4     1733.53     1620.42     12.62 o 
   3   1   4        8.12        7.92      2.24 o 
   4   1   4     2100.79     2177.90     16.98 o 
   5   1   4     1543.94     1767.96     15.76 o 
   6   1   4      848.48      896.33     10.58 o 
   7   1   4      488.16      468.88      8.23 o 
   8   1   4      205.55      227.50      9.78 o 
   9   1   4       12.94       13.03      5.40 o 
  10   1   4      267.83      310.97     16.91 o 
  11   1   4      214.57      248.40     16.44 o 
  12   1   4      179.69      179.16     19.42 o 
  13   1   4       20.61        3.33     12.49 o 
  14   1   4       60.14       32.40     14.96 o 
   0   2   4    99174.97   105335.05   2712.04 o 
   1   2   4    56121.16    57874.59    293.28 o 
   2   2   4     1347.18     1430.55     12.41 o 
   3   2   4       88.49       78.50      6.44 o 
   4   2   4       19.77       28.04      3.45 o 
   5   2   4       69.61       93.84      5.66 o 
   6   2   4       24.35       20.87      4.38 o 
   7   2   4       80.59       89.23      6.83 o 
   8   2   4      103.57      101.68      8.59 o 
   9   2   4      100.87       98.26     11.46 o 
  10   2   4     2860.55     2794.45     54.11 o 
  11   2   4       58.24       44.95     10.91 o 
  12   2   4       19.78      -10.43      9.20 o 
  13   2   4        0.83      -13.56     11.77 o 
  14   2   4       61.92       66.28     16.69 o 
   1   3   4       29.70       19.54      3.69 o 
   2   3   4        0.93       -2.51      2.90 o 
   3   3   4     1959.17     2073.44     17.58 o 
   4   3   4     1928.33     1962.96     21.97 o 
   5   3   4      447.08      505.70      8.36 o 
   6   3   4     2104.42     2189.81     25.54 o 
   7   3   4       36.06       42.44      7.46 o 
   8   3   4      104.18      114.90     10.80 o 
   9   3   4      189.16      174.79     13.45 o 
  10   3   4        0.17      -10.22      8.05 o 
  11   3   4        7.87        2.63      9.08 o 
  12   3   4       17.28        1.82     10.02 o 
  13   3   4        0.44       -4.22     10.70 o 
  14   3   4       35.56       34.85     15.62 o 
   0   4   4       14.88       11.26      5.05 o 
   1   4   4     2972.54     3037.02     37.82 o 
   2   4   4      330.46      391.92      9.24 o 
   3   4   4       21.70       12.18      4.29 o 
   4   4   4      339.18      395.92     10.45 o 
   5   4   4       48.42       42.17      5.50 o 
   6   4   4       77.13       81.13      7.49 o 
   7   4   4      194.12      176.42     12.12 o 
   8   4   4        0.25       -7.90      7.39 o 
   9   4   4       43.35       35.44      9.39 o 
  10   4   4      190.72      195.83     15.57 o 
  11   4   4      169.61      166.07     15.77 o 
  12   4   4        4.63        2.63     11.57 o 
  13   4   4       87.59       82.86     16.31 o 
   1   5   4     1111.06     1039.85     24.45 o 
   2   5   4      394.86      392.90     10.47 o 
   3   5   4      489.59      490.27     13.50 o 
   4   5   4      430.47      401.82     11.83 o 
   5   5   4      144.69      153.63     12.25 o 
   6   5   4      227.66      239.33     13.27 o 
   7   5   4       31.41       38.09      9.18 o 
   8   5   4       41.40       55.14     11.54 o 
   9   5   4       34.81       34.32     11.42 o 
  10   5   4        2.33       -5.06     10.29 o 
  11   5   4        3.43       -4.79     11.51 o 
  12   5   4       26.30       27.55     12.46 o 
  13   5   4        2.34      -19.55     13.03 o 
   0   6   4      712.71      669.38     17.48 o 
   1   6   4      221.51      242.43      9.66 o 
   2   6   4       53.90       47.71      7.10 o 
   3   6   4        0.22       -8.41      5.61 o 
   4   6   4       16.25       11.33      7.96 o 
   5   6   4      109.49      115.90     12.18 o 
   6   6   4      728.26      663.99     29.75 o 
   7   6   4      201.79      238.27     20.95 o 
   8   6   4      993.28     1007.73     28.50 o 
   9   6   4     1622.98     1597.06     41.16 o 
  10   6   4      129.93      154.07     18.21 o 
  11   6   4      326.27      346.55     25.28 o 
  12   6   4        0.19       -1.43     13.01 o 
   1   7   4       25.86       14.54      7.02 o 
   2   7   4       78.86       69.78      8.83 o 
   3   7   4        9.95        1.25      8.34 o 
   4   7   4      774.44      721.76     25.01 o 
   5   7   4       34.84       12.86     11.68 o 
   6   7   4      129.01      113.15     17.02 o 
   7   7   4      135.60      123.00     18.47 o 
   8   7   4       17.74       -6.97     12.40 o 
   9   7   4       11.74       -0.70     14.53 o 
  10   7   4       44.08       22.40     16.50 o 
  11   7   4       15.26        4.56     14.92 o 
   0   8   4      104.65       97.97     17.99 o 
   1   8   4        6.16      -15.25     10.17 o 
   2   8   4        0.28      -15.35     10.23 o 
   3   8   4      208.38      244.86     19.45 o 
   4   8   4       68.13       48.52     19.59 o 
   5   8   4       29.63       13.99     11.48 o 
   6   8   4       79.84       69.56     14.69 o 
   7   8   4      197.63      215.36     20.39 o 
   8   8   4        6.07      -15.46     12.69 o 
   9   8   4        0.25        9.98     15.25 o 
  10   8   4        8.23       -2.65     14.94 o 
   1   9   4       39.75       34.99     12.49 o 
   2   9   4      317.08      367.28     24.51 o 
   3   9   4       15.51        0.68     13.80 o 
   4   9   4       15.08        0.73     15.64 o 
   5   9   4        0.09        7.34     15.54 o 
   6   9   4       16.52        4.66     16.65 o 
   7   9   4       67.58      104.71     21.96 o 
   8   9   4       79.61       82.15     21.68 o 
   0  10   4      281.69      367.43     70.27 o 
   1  10   4      117.87      132.61     25.71 o 
   2  10   4        0.37       -6.72     14.53 o 
   3  10   4      180.33      179.94     27.41 o 
   4  10   4       19.93       15.81     17.22 o 
   5  10   4        3.09      -23.43     15.62 o 
   6  10   4        0.72       -3.37     17.62 o 
   1   1   5     4503.74     4326.93     50.09 o 
   2   1   5     1221.91     1180.41     10.84 o 
   3   1   5      866.75      885.93      9.87 o 
   4   1   5     2867.61     2841.68     19.98 o 
   5   1   5     4920.36     5115.50     31.56 o 
   6   1   5        0.61       -1.79      3.15 o 
   7   1   5      868.74      929.97     12.47 o 
   8   1   5      748.83      730.50     12.55 o 
   9   1   5     1148.31     1121.33     16.38 o 
  10   1   5        1.61       -5.39      7.78 o 
  11   1   5      779.24      785.30     29.78 o 
  12   1   5       30.42       25.97     12.68 o 
  13   1   5      117.18      121.69     21.22 o 
  14   1   5        2.42       -5.59     13.42 o 
   0   2   5     1775.90     1800.19     28.11 o 
   1   2   5    41285.99    43239.48    239.11 o 
   2   2   5        1.69        6.61      2.37 o 
   3   2   5     3829.61     4167.82     26.18 o 
   4   2   5      297.34      290.30      7.08 o 
   5   2   5      110.60      120.74      5.95 o 
   6   2   5      221.44      230.36      7.07 o 
   7   2   5       95.09       94.69      6.68 o 
   8   2   5       49.16       27.95      6.03 o 
   9   2   5       70.26       64.01      8.92 o 
  10   2   5      716.95      693.00     19.19 o 
  11   2   5      501.12      487.26     20.62 o 
  12   2   5       47.65       23.63     11.43 o 
  13   2   5       60.85       51.70     13.95 o 
  14   2   5       33.68       18.39     14.38 o 
   1   3   5      464.85      418.09      7.55 o 
   2   3   5     1046.77      952.37     18.18 o 
   3   3   5     1836.86     1851.52     17.33 o 
   4   3   5       39.51       39.86      4.05 o 
   5   3   5      746.98      848.95     11.13 o 
   6   3   5     1510.73     1581.90     17.55 o 
   7   3   5      259.44      256.13     11.94 o 
   8   3   5        2.81       -8.86      5.90 o 
   9   3   5      128.36      112.21     11.10 o 
  10   3   5      100.41       96.02     11.65 o 
  11   3   5      250.41      270.59     17.83 o 
  12   3   5       97.06      113.27     14.46 o 
  13   3   5        9.22       -2.19     10.84 o 
  14   3   5       35.63       29.31     16.37 o 
   0   4   5        6.80       -6.59      4.39 o 
   1   4   5       26.38       32.20      4.55 o 
   2   4   5     1029.85     1059.22     17.55 o 
   3   4   5      319.61      290.59      8.27 o 
   4   4   5     1176.42     1134.38     18.63 o 
   5   4   5        0.09       -5.61      3.74 o 
   6   4   5       64.93       84.11      9.59 o 
   7   4   5       69.41       55.23      8.43 o 
   8   4   5      333.48      343.93     14.87 o 
   9   4   5        2.53       -3.71      7.66 o 
  10   4   5      266.41      283.81     16.65 o 
  11   4   5       75.78       86.16     13.24 o 
  12   4   5       53.67       51.65     14.54 o 
  13   4   5       41.11       44.69     14.45 o 
   1   5   5      327.98      317.77     12.46 o 
   2   5   5      262.04      254.41      9.49 o 
   3   5   5      126.77      113.11     12.60 o 
   4   5   5      465.25      425.03     11.83 o 
   5   5   5       15.83        9.50      6.91 o 
   6   5   5       80.36       86.35     10.17 o 
   7   5   5      289.33      341.48     18.45 o 
   8   5   5      781.88      764.94     22.10 o 
   9   5   5       40.79       26.33     10.13 o 
  10   5   5      151.79      133.00     16.51 o 
  11   5   5       15.10       -2.10     11.02 o 
  12   5   5        8.13       -8.18     12.29 o 
  13   5   5      112.23      129.69     18.89 o 
   0   6   5       26.98       10.93      7.32 o 
   1   6   5       29.70       20.59      5.35 o 
   2   6   5        0.15       -3.99      5.30 o 
   3   6   5       75.79       77.76      8.71 o 
   4   6   5       49.90       58.52      9.75 o 
   5   6   5      153.78      176.00     13.40 o 
   6   6   5       90.91       72.91     12.98 o 
   7   6   5      124.82      106.29     14.80 o 
   8   6   5       47.39       42.73     16.64 o 
   9   6   5      162.05      193.48     17.16 o 
  10   6   5      121.48      141.93     17.08 o 
  11   6   5      103.06      103.16     16.11 o 
  12   6   5        4.29        3.26     14.64 o 
   1   7   5       24.35       13.40      7.46 o 
   2   7   5       32.65       33.59      9.92 o 
   3   7   5       81.14       79.11     11.88 o 
   4   7   5       84.89       74.08     11.61 o 
   5   7   5       61.21       37.32     12.10 o 
   6   7   5       25.44        6.92     11.07 o 
   7   7   5        2.62        0.68     11.67 o 
   8   7   5       87.68       88.02     15.65 o 
   9   7   5       11.66       13.90     16.13 o 
  10   7   5       16.19       15.49     13.92 o 
  11   7   5        7.84       -0.90     14.41 o 
   0   8   5      142.13      121.87     22.55 o 
   1   8   5      180.55      209.43     16.24 o 
   2   8   5       13.00      -10.68     10.96 o 
   3   8   5       37.08       21.75     12.65 o 
   4   8   5        0.31      -18.92     12.61 o 
   5   8   5      104.96      113.38     21.89 o 
   6   8   5       26.03        9.73     15.74 o 
   7   8   5       25.69       20.91     13.47 o 
   8   8   5       31.71       14.41     13.73 o 
   9   8   5       34.31       15.38     15.21 o 
  10   8   5       21.85       13.85     15.49 o 
   1   9   5       28.28       30.76     12.43 o 
   2   9   5      372.95      442.21     23.42 o 
   3   9   5       82.95       79.79     21.96 o 
   4   9   5      142.90      111.19     20.74 o 
   5   9   5       32.14       23.03     15.97 o 
   6   9   5       63.34       90.76     20.47 o 
   7   9   5        0.06       -3.50     16.84 o 
   8   9   5       11.11      -18.30     17.33 o 
   0  10   5      152.76      197.54     35.60 o 
   1  10   5       17.06        6.51     18.27 o 
   2  10   5        0.02       -4.60     13.41 o 
   3  10   5        8.63       22.13     14.92 o 
   4  10   5        9.36        1.20     16.83 o 
   5  10   5        6.93      -23.64     19.57 o 
   0   0   6     1893.26     1910.01     32.98 o 
   1   0   6      319.68      269.35      8.90 o 
   2   0   6    13096.50    12666.72     91.14 o 
   3   0   6      959.76     1066.04     15.53 o 
   4   0   6     2358.79     2448.51     30.17 o 
   5   0   6     3601.95     3859.47     45.32 o 
   6   0   6     1825.31     2001.84     29.83 o 
   7   0   6      156.96      181.35      9.45 o 
   8   0   6      468.24      427.34     12.32 o 
   9   0   6       28.00        3.85      7.37 o 
  10   0   6        0.04       -0.11      8.94 o 
  11   0   6      534.74      423.23     28.94 o 
  12   0   6      242.94      191.47     45.14 o 
  13   0   6      220.63      249.20     43.23 o 
  14   0   6       92.50      101.73     27.16 o 
   1   1   6      527.11      524.43      8.50 o 
   2   1   6     1563.61     1438.93     12.82 o 
   3   1   6       25.86       26.14      3.28 o 
   4   1   6      871.73      879.13     10.12 o 
   5   1   6      279.94      303.78      6.46 o 
   6   1   6     1461.98     1554.12     15.42 o 
   7   1   6      479.01      473.91      8.74 o 
   8   1   6      127.64      150.59     10.01 o 
   9   1   6     1913.02     1876.27     22.33 o 
  10   1   6        0.08       -5.00      7.53 o 
  11   1   6      143.83      162.13     13.39 o 
  12   1   6       73.89       76.72     14.20 o 
  13   1   6        7.73       -7.76     12.12 o 
  14   1   6       16.03       26.64     14.80 o 
   0   2   6      658.79      651.05     11.56 o 
   1   2   6     3225.78     3358.87     28.13 o 
   2   2   6      901.20      845.22      9.68 o 
   3   2   6      114.38      145.59      4.84 o 
   4   2   6     4747.67     5080.00     36.32 o 
   5   2   6      721.25      700.75     10.72 o 
   6   2   6     2369.22     2552.17     25.26 o 
   7   2   6       17.69       11.57      4.50 o 
   8   2   6       31.77       36.41      6.55 o 
   9   2   6      235.38      247.20     13.79 o 
  10   2   6      113.14      134.60     13.12 o 
  11   2   6        3.19       -2.51     10.15 o 
  12   2   6        2.55       -4.23      8.56 o 
  13   2   6      141.68      146.79     17.45 o 
  14   2   6        9.28      -13.00     13.15 o 
   1   3   6     3402.86     3419.19     27.88 o 
   2   3   6     2454.69     2485.81     23.05 o 
   3   3   6     2578.65     2596.20     20.96 o 
   4   3   6        8.92        1.15      3.00 o 
   5   3   6      139.35      161.51      6.02 o 
   6   3   6       43.80       45.21      5.25 o 
   7   3   6        0.05       -4.03      4.90 o 
   8   3   6        1.53       -6.39      5.97 o 
   9   3   6       13.87       -0.49      7.35 o 
  10   3   6       51.98       37.52      9.30 o 
  11   3   6       60.35       64.44     12.00 o 
  12   3   6        2.12       -0.89     10.05 o 
  13   3   6       21.13        5.71     13.91 o 
  14   3   6        2.90      -18.49     14.30 o 
   0   4   6      535.68      507.90     13.41 o 
   1   4   6      521.34      552.01     11.80 o 
   2   4   6     3038.50     3352.25     37.19 o 
   3   4   6      147.91      159.82      9.20 o 
   4   4   6      111.28      113.17      6.44 o 
   5   4   6       16.87       21.19      4.70 o 
   6   4   6        0.00       -1.13      4.90 o 
   7   4   6      867.40      814.52     18.25 o 
   8   4   6      902.84      910.97     20.30 o 
   9   4   6      299.01      343.98     19.31 o 
  10   4   6        1.12      -12.41      8.27 o 
  11   4   6        8.47        2.60     10.34 o 
  12   4   6       61.06       38.89     14.71 o 
  13   4   6       29.87       22.45     13.86 o 
   1   5   6       88.19      119.60      9.05 o 
   2   5   6      167.27      145.54     11.36 o 
   3   5   6      154.59      182.32      9.63 o 
   4   5   6       47.32       45.07      7.22 o 
   5   5   6       74.75       87.19      9.84 o 
   6   5   6        3.57        5.10      7.37 o 
   7   5   6      678.43      645.43     19.85 o 
   8   5   6       75.28       69.68     12.44 o 
   9   5   6      718.48      675.81     21.76 o 
  10   5   6        4.16      -10.53     10.08 o 
  11   5   6       61.29       41.07     13.03 o 
  12   5   6       81.24       78.03     16.55 o 
   0   6   6      109.92      100.78     13.02 o 
   1   6   6       14.86        5.47      5.64 o 
   2   6   6       18.54       11.61      5.87 o 
   3   6   6      169.79      193.64     11.73 o 
   4   6   6      177.19      205.78     13.99 o 
   5   6   6        0.01       -4.23      7.51 o 
   6   6   6        7.02       -4.28      9.49 o 
   7   6   6       21.99       -2.92     10.13 o 
   8   6   6      171.88      226.52     19.67 o 
   9   6   6        6.54       -6.99     10.35 o 
  10   6   6       41.45       41.34     12.72 o 
  11   6   6       25.79       32.00     13.57 o 
  12   6   6       92.56      108.29     17.04 o 
   1   7   6       87.35       92.95     10.65 o 
   2   7   6       74.89       51.45     10.13 o 
   3   7   6      263.00      280.66     20.26 o 
   4   7   6        4.94      -12.60      8.40 o 
   5   7   6       21.53       -6.30     10.13 o 
   6   7   6       22.79       22.88     12.20 o 
   7   7   6       43.95       42.02     13.46 o 
   8   7   6      200.36      176.66     19.39 o 
   9   7   6      174.21      179.04     20.22 o 
  10   7   6      543.33      524.29     45.81 o 
  11   7   6       24.30       22.30     16.09 o 
   0   8   6       14.72       -5.20     12.11 o 
   1   8   6      467.90      471.74     20.15 o 
   2   8   6       87.37       78.94     14.10 o 
   3   8   6      243.14      267.52     21.47 o 
   4   8   6        3.25      -17.74     18.41 o 
   5   8   6      124.22      115.59     20.01 o 
   6   8   6        6.02      -10.10     14.75 o 
   7   8   6       21.05        2.82     16.56 o 
   8   8   6      107.94      100.26     21.36 o 
   9   8   6       19.20       30.20     18.94 o 
   1   9   6      137.52      170.28     16.75 o 
   2   9   6      281.77      351.95     21.91 o 
   3   9   6      545.87      545.56     22.58 o 
   4   9   6        0.27       -5.91     12.38 o 
   5   9   6       73.17       65.39     22.46 o 
   6   9   6       39.98       24.07     17.83 o 
   7   9   6        0.55       -7.13     17.92 o 
   8   9   6       13.28        3.37     19.43 o 
   0  10   6        0.00      -23.93     24.13 o 
   1  10   6        0.69      -23.86     15.91 o 
   2  10   6        6.12      -11.91     13.76 o 
   3  10   6        0.00       -1.99     14.88 o 
   4  10   6       29.11       27.60     15.34 o 
   5  10   6        0.52        5.70     15.72 o 
   1   1   7      430.54      398.54      7.86 o 
   2   1   7     2102.18     2087.72     17.60 o 
   3   1   7     3646.03     3683.58     26.97 o 
   4   1   7     1350.49     1258.47     13.36 o 
   5   1   7      189.85      196.06      6.33 o 
   6   1   7        4.83       -1.40      3.45 o 
   7   1   7       23.71       10.81      4.02 o 
   8   1   7        6.94        7.94      4.80 o 
   9   1   7      279.84      300.10     17.11 o 
  10   1   7     1308.60     1306.15     23.97 o 
  11   1   7      181.52      180.37     13.96 o 
  12   1   7      474.05      436.52     19.90 o 
  13   1   7       65.89       70.40     15.74 o 
  14   1   7        9.12       -4.89     13.70 o 
   0   2   7     1622.73     1641.31     21.28 o 
   1   2   7       85.03       88.53      5.93 o 
   2   2   7       17.79       15.09      2.71 o 
   3   2   7      366.06      332.86      6.68 o 
   4   2   7     2389.44     2690.51     22.14 o 
   5   2   7       88.19       86.50      5.75 o 
   6   2   7      426.55      457.08      9.55 o 
   7   2   7        1.83       -6.05      4.03 o 
   8   2   7      141.46      155.69      9.52 o 
   9   2   7       36.40       34.26      7.54 o 
  10   2   7       16.33        3.82      7.94 o 
  11   2   7       15.89       -0.46      8.44 o 
  12   2   7       94.30       75.13     11.95 o 
  13   2   7       57.72       42.73     13.29 o 
  14   2   7       13.38        1.58     15.40 o 
   1   3   7      699.96      843.97     13.15 o 
   2   3   7      897.12      927.28     13.38 o 
   3   3   7     1268.79     1346.36     14.07 o 
   4   3   7      747.82      784.54     10.64 o 
   5   3   7        5.82       -2.42      3.23 o 
   6   3   7      106.03      101.39      6.47 o 
   7   3   7        3.31       -3.34      4.81 o 
   8   3   7        0.08       -9.66      6.44 o 
   9   3   7      117.32       99.10     11.98 o 
  10   3   7        0.04      -11.68      7.79 o 
  11   3   7        0.49       -5.24      9.29 o 
  12   3   7        0.08      -14.52      9.68 o 
  13   3   7        0.19        0.55     11.16 o 
   0   4   7     2228.21     2158.65     31.66 o 
   1   4   7     2165.47     2337.58     25.56 o 
   2   4   7      189.00      245.04     10.07 o 
   3   4   7       13.52       16.47      4.78 o 
   4   4   7      297.58      319.45      9.69 o 
   5   4   7      261.37      258.84      9.17 o 
   6   4   7      208.39      210.35     15.11 o 
   7   4   7        5.12       13.18      7.97 o 
   8   4   7      831.36      824.37     22.25 o 
   9   4   7      150.63      174.19     15.46 o 
  10   4   7       16.87        9.44     10.17 o 
  11   4   7       91.33       74.34     14.26 o 
  12   4   7        5.99        6.26     11.96 o 
  13   4   7       36.18       25.30     13.12 o 
   1   5   7        3.85       -7.29      4.86 o 
   2   5   7       21.31        2.80      5.30 o 
   3   5   7      191.89      197.62      9.58 o 
   4   5   7       84.41      107.46      8.54 o 
   5   5   7       34.54       44.96      8.38 o 
   6   5   7     1208.21     1149.84     27.97 o 
   7   5   7       90.41      103.52     16.54 o 
   8   5   7      251.28      251.17     17.91 o 
   9   5   7        0.59       -9.87      9.84 o 
  10   5   7       41.41       34.04     12.13 o 
  11   5   7       83.50       86.90     14.72 o 
  12   5   7        1.05      -14.82     13.14 o 
   0   6   7      601.99      601.48     28.81 o 
   1   6   7      233.07      268.39     20.68 o 
   2   6   7      292.93      296.06     17.09 o 
   3   6   7       97.58      110.24      9.45 o 
   4   6   7       51.01       37.95      8.54 o 
   5   6   7      277.83      300.81     15.71 o 
   6   6   7      244.69      295.74     20.15 o 
   7   6   7      128.14      123.95     16.03 o 
   8   6   7       20.42       17.20     12.40 o 
   9   6   7        1.46      -12.79     10.23 o 
  10   6   7       16.22       26.65     12.15 o 
  11   6   7        9.93        0.86     12.52 o 
   1   7   7       17.63       -0.67      8.05 o 
   2   7   7       21.34        8.35      8.83 o 
   3   7   7        0.70      -13.70      9.13 o 
   4   7   7       63.12       33.21     11.25 o 
   5   7   7        5.06      -15.06     12.67 o 
   6   7   7      178.78      169.71     31.85 o 
   7   7   7       29.78       35.77     13.03 o 
   8   7   7       82.09       93.53     16.59 o 
   9   7   7       58.77      102.42     18.93 o 
  10   7   7        4.41       13.62     15.08 o 
   0   8   7       95.48      123.70     20.74 o 
   1   8   7      674.54      674.16     20.69 o 
   2   8   7        3.13       -1.69     10.78 o 
   3   8   7      758.04      737.26     22.97 o 
   4   8   7        1.96        5.11     11.18 o 
   5   8   7      183.76      177.89     23.19 o 
   6   8   7       33.52       32.35     16.48 o 
   7   8   7       51.01       11.92     18.68 o 
   8   8   7       14.08        5.67     20.00 o 
   9   8   7        9.75      -17.49     20.46 o 
   1   9   7        4.49      -16.18     12.05 o 
   2   9   7       15.00       -3.84     12.06 o 
   3   9   7       15.07       23.21     12.51 o 
   4   9   7      229.44      261.60     23.23 o 
   5   9   7        0.49       -5.34     14.20 o 
   6   9   7       28.98       13.46     15.13 o 
   7   9   7        0.28       -1.45     14.33 o 
   0  10   7      107.14       96.52     39.99 o 
   1  10   7        4.79       -7.07     18.77 o 
   2  10   7       59.40       33.28     16.05 o 
   3  10   7       33.96       15.36     15.81 o 
   4  10   7        0.85       -0.12     15.20 o 
   5  10   7        2.50        0.38     15.77 o 
   0   0   8        3.53       -5.55      6.82 o 
   1   0   8     1679.08     1804.91     28.56 o 
   2   0   8     1178.30     1066.12     16.34 o 
   3   0   8      453.08      449.78     10.81 o 
   4   0   8      258.91      242.42      8.80 o 
   5   0   8      244.50      217.73     10.62 o 
   6   0   8      415.26      422.72     12.36 o 
   7   0   8       26.84       16.99      6.08 o 
   8   0   8        1.89       -3.07      7.44 o 
   9   0   8     1875.92     1855.62     36.81 o 
  10   0   8     2481.68     2545.29     47.04 o 
  11   0   8     2553.98     2505.95     68.59 o 
  12   0   8        2.78       14.22     17.50 o 
  13   0   8      295.68      266.00     34.50 o 
  14   0   8       83.73      142.07     29.18 o 
   1   1   8     2435.65     2404.31     22.52 o 
   2   1   8      707.47      631.57      9.25 o 
   3   1   8      522.79      586.61      9.50 o 
   4   1   8      289.98      249.01      6.38 o 
   5   1   8     2276.10     2410.21     21.12 o 
   6   1   8       41.34       31.78      4.61 o 
   7   1   8        1.45        5.71      4.05 o 
   8   1   8      241.51      261.27      9.85 o 
   9   1   8       64.58       52.64      8.12 o 
  10   1   8       26.22       27.93      9.16 o 
  11   1   8       63.37       48.01     12.97 o 
  12   1   8        8.78       -2.25     10.67 o 
  13   1   8       27.97       13.97     13.36 o 
  14   1   8        3.47      -18.10     13.28 o 
   0   2   8     2029.90     1929.44     32.07 o 
   1   2   8      118.37      112.89      6.06 o 
   2   2   8     1367.59     1307.50     14.12 o 
   3   2   8     1200.85     1171.12     13.01 o 
   4   2   8       87.98       85.58      6.57 o 
   5   2   8      516.33      569.55     10.15 o 
   6   2   8       10.46       14.45      4.35 o 
   7   2   8      160.77      153.09      8.26 o 
   8   2   8      461.52      440.05     11.81 o 
   9   2   8       91.14       81.26      9.24 o 
  10   2   8       29.49       18.12      8.43 o 
  11   2   8       12.57        3.09      8.85 o 
  12   2   8       34.32       31.02     10.43 o 
  13   2   8       60.24       57.74     16.88 o 
  14   2   8       15.44      -15.23     15.60 o 
   1   3   8     1137.10     1169.90     18.45 o 
   2   3   8      539.98      559.07     11.65 o 
   3   3   8      530.05      553.83     10.50 o 
   4   3   8       20.77        9.10      3.53 o 
   5   3   8      336.98      334.77      7.83 o 
   6   3   8      128.11      148.95      7.67 o 
   7   3   8      568.93      549.76     12.64 o 
   8   3   8       26.35       13.43      7.25 o 
   9   3   8        9.85       -3.61      8.03 o 
  10   3   8        2.84      -10.67      8.17 o 
  11   3   8        0.16      -12.85      8.57 o 
  12   3   8       32.40       23.63     11.81 o 
  13   3   8        0.00       -8.01     11.51 o 
   0   4   8      158.70      183.43     24.66 o 
   1   4   8    16312.78    17283.07    109.92 o 
   2   4   8      955.34      899.03     15.66 o 
   3   4   8      263.71      266.14     12.05 o 
   4   4   8        9.54       -2.84      4.39 o 
   5   4   8      178.90      191.55      9.97 o 
   6   4   8      838.25      816.39     15.22 o 
   7   4   8      107.40      121.04     11.52 o 
   8   4   8     2387.43     2389.70     38.78 o 
   9   4   8      184.21      205.50     15.18 o 
  10   4   8        1.18       -8.36      8.51 o 
  11   4   8       11.32        3.12     10.49 o 
  12   4   8        9.10        8.70     11.48 o 
  13   4   8        7.17      -13.48     11.57 o 
   1   5   8       24.11       32.71      6.66 o 
   2   5   8       15.80        7.61      5.39 o 
   3   5   8       55.36       51.54      6.68 o 
   4   5   8        4.04        1.33      5.61 o 
   5   5   8       34.67       40.28      8.14 o 
   6   5   8      109.93      125.66     11.38 o 
   7   5   8       79.36       89.90     11.72 o 
   8   5   8      149.33      170.21     16.81 o 
   9   5   8       34.65       33.01     10.27 o 
  10   5   8        0.58      -14.12      9.41 o 
  11   5   8       12.90        5.46     10.16 o 
  12   5   8        0.17      -17.31     12.29 o 
   0   6   8      287.17      326.40     28.38 o 
   1   6   8      154.15      182.83     13.45 o 
   2   6   8        1.54        3.00      7.32 o 
   3   6   8      300.15      350.33     17.06 o 
   4   6   8      383.20      417.05     14.87 o 
   5   6   8        0.47      -10.75      7.16 o 
   6   6   8       42.58       49.88     11.48 o 
   7   6   8      430.27      441.63     21.17 o 
   8   6   8       56.96       43.85     12.09 o 
   9   6   8       74.22       72.16     14.53 o 
  10   6   8      114.86      140.55     15.38 o 
  11   6   8       59.06       69.79     14.14 o 
   1   7   8       41.85       46.58     10.04 o 
   2   7   8      667.85      646.28     18.16 o 
   3   7   8        8.16      -16.61     13.77 o 
   4   7   8      159.74      158.49     18.18 o 
   5   7   8       74.65       75.98     13.53 o 
   6   7   8      129.28      144.02     18.35 o 
   7   7   8      199.47      197.86     20.63 o 
   8   7   8       22.71       38.00     15.27 o 
   9   7   8      462.54      533.61     27.70 o 
  10   7   8        1.33        6.51     13.16 o 
   0   8   8        1.14       -2.48     13.89 o 
   1   8   8      504.96      518.18     32.51 o 
   2   8   8      703.02      714.44     40.50 o 
   3   8   8       79.59       85.47     14.46 o 
   4   8   8      268.66      279.81     24.15 o 
   5   8   8        0.41       -2.74     12.56 o 
   6   8   8        7.70       -6.66     13.25 o 
   7   8   8        0.16       -1.95     13.65 o 
   8   8   8      158.78      217.37     22.84 o 
   9   8   8       68.43       61.66     19.00 o 
   1   9   8        5.52      -18.71     12.47 o 
   2   9   8       19.19       22.35     13.40 o 
   3   9   8        3.15      -14.33     11.73 o 
   4   9   8       84.48       98.90     17.93 o 
   5   9   8       37.98       36.28     15.82 o 
   6   9   8       32.52        9.39     15.47 o 
   7   9   8        0.59       -1.49     15.84 o 
   0  10   8       11.77        7.17     32.94 o 
   1  10   8       34.16       16.24     20.62 o 
   2  10   8        6.28      -12.74     14.51 o 
   3  10   8       12.87        4.65     15.49 o 
   4  10   8       16.64       11.33     16.61 o 
   1   1   9       10.43       20.47      3.87 o 
   2   1   9     2086.83     1992.20     20.57 o 
   3   1   9      756.02      686.49     10.63 o 
   4   1   9      242.87      258.34      7.25 o 
   5   1   9       64.56       46.24      4.92 o 
   6   1   9      530.08      610.31     10.73 o 
   7   1   9       12.71       10.66      4.58 o 
   8   1   9       68.89       64.11      7.41 o 
   9   1   9      559.60      531.57     15.55 o 
  10   1   9      494.62      448.84     16.65 o 
  11   1   9       36.34       26.45     10.16 o 
  12   1   9      420.12      451.93     28.52 o 
  13   1   9        7.10      -16.42     12.63 o 
  14   1   9        4.52        2.41     18.63 o 
   0   2   9     2936.68     2865.08     42.23 o 
   1   2   9     1428.32     1570.37     18.48 o 
   2   2   9     1025.42     1293.91     14.65 o 
   3   2   9      121.29      143.68      6.10 o 
   4   2   9      159.09      127.86      7.27 o 
   5   2   9      262.88      261.02      8.01 o 
   6   2   9       42.24       59.13      6.14 o 
   7   2   9       16.90        9.48      4.99 o 
   8   2   9       24.34       14.64      6.42 o 
   9   2   9       70.68       63.93      8.88 o 
  10   2   9       35.38       24.69      9.01 o 
  11   2   9      181.75      163.44     15.09 o 
  12   2   9       50.67       43.62     12.14 o 
  13   2   9      172.30      178.47     21.80 o 
   1   3   9       11.90       -3.58      3.92 o 
   2   3   9     4409.52     4425.70     39.08 o 
   3   3   9      173.92      203.87      8.35 o 
   4   3   9     1329.30     1253.82     15.31 o 
   5   3   9      565.24      542.74     10.37 o 
   6   3   9      240.64      262.05      8.78 o 
   7   3   9      792.11      832.33     21.76 o 
   8   3   9       87.66       91.95     11.12 o 
   9   3   9      588.88      578.52     17.67 o 
  10   3   9       21.46       10.22      8.71 o 
  11   3   9      112.14       86.65     13.32 o 
  12   3   9       78.85       92.93     14.41 o 
  13   3   9       21.96       14.89     12.41 o 
   0   4   9     5462.22     5250.93     70.90 o 
   1   4   9     5706.17     5821.10     47.56 o 
   2   4   9     2368.36     2540.15     28.07 o 
   3   4   9        9.60       14.49      5.29 o 
   4   4   9      548.62      542.00     11.65 o 
   5   4   9      149.59      160.76      9.01 o 
   6   4   9       84.69       83.47      8.02 o 
   7   4   9     1072.67     1005.53     21.99 o 
   8   4   9      349.32      411.46     18.95 o 
   9   4   9       24.39       18.91      9.53 o 
  10   4   9        5.40      -12.06      8.61 o 
  11   4   9        9.04       -3.37     10.53 o 
  12   4   9       18.45        8.76     11.60 o 
  13   4   9        0.06       -1.72     12.50 o 
   1   5   9      923.43      833.54     23.95 o 
   2   5   9      245.06      292.34     15.69 o 
   3   5   9      557.67      591.69     12.78 o 
   4   5   9       19.73        9.40      6.29 o 
   5   5   9      250.98      264.19     16.28 o 
   6   5   9        2.52      -11.09      7.39 o 
   7   5   9      189.08      220.10     16.60 o 
   8   5   9      186.10      239.67     16.52 o 
   9   5   9       32.64       25.72     10.71 o 
  10   5   9      232.80      269.59     18.55 o 
  11   5   9        7.41        1.16     10.20 o 
  12   5   9      117.83      105.08     16.42 o 
   0   6   9        0.06      -11.82     11.24 o 
   1   6   9      102.05       99.73     11.23 o 
   2   6   9        5.70        0.48      7.90 o 
   3   6   9       20.76       12.44      8.32 o 
   4   6   9        4.17      -13.07      8.71 o 
   5   6   9       46.24       37.14     10.96 o 
   6   6   9       43.95       24.49     10.82 o 
   7   6   9       30.62       53.94     12.25 o 
   8   6   9       79.45       73.54     14.16 o 
   9   6   9      197.53      219.42     19.10 o 
  10   6   9       44.41       36.37     12.46 o 
  11   6   9        9.94        4.48     12.06 o 
   1   7   9       90.91       75.65     12.50 o 
   2   7   9      771.34      769.12     21.38 o 
   3   7   9      274.92      339.75     26.69 o 
   4   7   9        3.93       -9.02     10.01 o 
   5   7   9       21.01        8.99     10.90 o 
   6   7   9        0.12       -9.56     11.59 o 
   7   7   9        0.07      -10.05     12.46 o 
   8   7   9       93.55       99.96     17.78 o 
   9   7   9        4.22       -0.78     14.08 o 
  10   7   9        0.27        5.17     15.41 o 
   0   8   9       40.47       41.17     17.38 o 
   1   8   9       72.83       67.39     14.19 o 
   2   8   9       87.81      101.02     14.78 o 
   3   8   9        0.32       -5.67     11.01 o 
   4   8   9       69.56       55.85     13.38 o 
   5   8   9        3.57       -6.06     13.29 o 
   6   8   9        3.54      -12.77     13.35 o 
   7   8   9        8.01        8.50     14.97 o 
   8   8   9       59.32       52.88     17.74 o 
   9   8   9        3.08       19.78     18.80 o 
   1   9   9       43.63        7.53     17.65 o 
   2   9   9       82.75       83.64     16.85 o 
   3   9   9      300.26      268.67     21.04 o 
   4   9   9        2.36        8.93     14.18 o 
   5   9   9       64.82       90.88     18.95 o 
   6   9   9        1.07      -17.83     15.31 o 
   7   9   9        8.00      -14.95     15.63 o 
   0  10   9        9.92       16.88     31.67 o 
   1  10   9       93.91      109.57     24.54 o 
   2  10   9        3.16      -12.88     16.22 o 
   3  10   9       15.53       -5.69     15.67 o 
   4  10   9        0.02       -2.53     16.06 o 
   0   0  10      205.03      202.97     19.31 o 
   1   0  10      224.37      196.67     10.54 o 
   2   0  10      452.35      479.55     13.65 o 
   3   0  10       50.53       39.53      7.11 o 
   4   0  10     4819.41     5235.94     50.53 o 
   5   0  10     2833.99     2932.71     41.83 o 
   6   0  10      615.37      623.12     15.58 o 
   7   0  10      159.38      176.77     11.15 o 
   8   0  10      197.52      215.80     17.35 o 
   9   0  10      581.21      608.10     21.64 o 
  10   0  10      117.37       93.15     14.44 o 
  11   0  10      439.52      447.21     24.74 o 
  12   0  10       45.75       38.53     21.15 o 
  13   0  10       45.78       -1.96     18.77 o 
   1   1  10      981.29      947.73     15.83 o 
   2   1  10       41.53       43.36      5.06 o 
   3   1  10      564.66      611.89     10.50 o 
   4   1  10      717.98      738.76     11.94 o 
   5   1  10      167.14      182.62      7.29 o 
   6   1  10      411.73      410.78      9.27 o 
   7   1  10      151.13      156.55      9.03 o 
   8   1  10       50.59       41.18      7.06 o 
   9   1  10      336.43      366.44     17.79 o 
  10   1  10      428.35      447.23     16.84 o 
  11   1  10        5.56       10.81      9.71 o 
  12   1  10      138.01      184.89     23.75 o 
  13   1  10        0.43      -13.89     15.90 o 
   0   2  10       65.32       44.96     10.35 o 
   1   2  10     3913.77     4061.65     34.94 o 
   2   2  10     2009.81     2144.51     20.78 o 
   3   2  10      999.33      998.73     13.24 o 
   4   2  10     1477.96     1478.02     17.43 o 
   5   2  10       13.54        6.76      4.34 o 
   6   2  10      483.30      495.77     11.13 o 
   7   2  10       84.16       72.79      7.23 o 
   8   2  10      966.47      940.71     18.23 o 
   9   2  10      164.19      169.60     15.57 o 
  10   2  10        0.72      -14.08      9.39 o 
  11   2  10      171.43      187.47     18.32 o 
  12   2  10        5.09        0.48     12.18 o 
  13   2  10       12.95       20.06     16.97 o 
   1   3  10      493.55      427.20     10.42 o 
   2   3  10      193.90      248.87     10.30 o 
   3   3  10      734.47      694.63     13.15 o 
   4   3  10      163.06      184.79      9.41 o 
   5   3  10       29.31       25.83      6.64 o 
   6   3  10     2120.19     2114.88     29.44 o 
   7   3  10      302.98      304.30     16.22 o 
   8   3  10      106.99      135.84     12.48 o 
   9   3  10      567.43      578.83     17.71 o 
  10   3  10       12.79       10.69      9.91 o 
  11   3  10        2.48       -6.60     10.61 o 
  12   3  10        3.89        2.52     11.32 o 
  13   3  10        1.77        5.27     12.57 o 
   0   4  10     2356.27     2487.91     45.26 o 
   1   4  10       28.43       45.48      8.28 o 
   2   4  10     1895.87     1939.83     25.11 o 
   3   4  10       21.63       22.98      5.67 o 
   4   4  10      127.15      144.66     10.03 o 
   5   4  10      666.21      661.56     16.09 o 
   6   4  10      234.04      253.18     12.50 o 
   7   4  10        0.00      -10.72      7.14 o 
   8   4  10        0.24      -12.50      8.33 o 
   9   4  10        1.45      -13.17      8.78 o 
  10   4  10       29.07        7.18     10.05 o 
  11   4  10       43.64       31.96     12.66 o 
  12   4  10        7.09        0.21     11.70 o 
   1   5  10       21.08       27.63      8.13 o 
   2   5  10      102.94      115.45     10.82 o 
   3   5  10        0.25        0.35      6.43 o 
   4   5  10       41.56       32.58      7.34 o 
   5   5  10       18.97        5.43      6.78 o 
   6   5  10        4.10       -1.19      7.61 o 
   7   5  10       42.40       49.78     11.61 o 
   8   5  10        0.23       -9.47      8.96 o 
   9   5  10       33.08       13.85      9.97 o 
  10   5  10        4.91       -9.41     10.50 o 
  11   5  10        0.92       -0.70     11.11 o 
  12   5  10        8.80        5.56     13.10 o 
   0   6  10       53.65       53.52     14.22 o 
   1   6  10        0.49       -9.35      7.83 o 
   2   6  10      325.45      377.40     17.19 o 
   3   6  10       85.76       93.20     13.20 o 
   4   6  10       30.71       10.37     10.21 o 
   5   6  10      252.91      285.76     23.06 o 
   6   6  10       35.61       18.31     10.57 o 
   7   6  10       22.62       -1.68     12.32 o 
   8   6  10      247.00      250.06     22.54 o 
   9   6  10       14.54        5.28     11.99 o 
  10   6  10       18.32       19.31     13.43 o 
  11   6  10       14.47      -15.30     11.23 o 
   1   7  10      503.72      461.50     17.97 o 
   2   7  10       97.77      104.15     14.71 o 
   3   7  10      983.55      952.67     25.23 o 
   4   7  10      108.62      129.17     15.50 o 
   5   7  10       69.73       44.28     12.51 o 
   6   7  10        7.89       -1.08     13.02 o 
   7   7  10       14.45       -1.11     13.37 o 
   8   7  10       11.53       -8.62     13.81 o 
   9   7  10       13.87        3.55     16.04 o 
  10   7  10       89.05       76.02     20.47 o 
   0   8  10        0.12      -16.88     14.29 o 
   1   8  10       58.50       43.32     13.05 o 
   2   8  10       60.13       44.13     15.10 o 
   3   8  10       23.29        4.12     12.48 o 
   4   8  10        1.48       -7.85     11.43 o 
   5   8  10       25.52       13.03     14.16 o 
   6   8  10        0.02       -4.26     14.21 o 
   7   8  10       47.38       55.82     17.30 o 
   8   8  10       79.40       61.82     18.61 o 
   1   9  10        3.99       -0.67     17.41 o 
   2   9  10       26.81       17.78     14.77 o 
   3   9  10       47.03       34.76     15.75 o 
   4   9  10       11.54       -0.38     15.12 o 
   5   9  10       19.27       -4.38     14.97 o 
   6   9  10       65.95       73.66     32.67 o 
   0  10  10        3.68      -10.17     31.09 o 
   1  10  10        6.03       -0.48     19.78 o 
   2  10  10        7.45      -14.39     16.08 o 
   3  10  10        1.65      -19.47     17.25 o 
   1   1  11        3.34        8.71      4.72 o 
   2   1  11     3970.74     3955.98     36.84 o 
   3   1  11      713.54      711.00     12.19 o 
   4   1  11        6.71       -0.83      3.98 o 
   5   1  11       55.88       51.48      5.80 o 
   6   1  11      145.02      170.02      7.97 o 
   7   1  11        2.03       -6.05      5.06 o 
   8   1  11      222.26      211.72     12.14 o 
   9   1  11       33.44       33.05      8.72 o 
  10   1  11      831.71      839.96     22.41 o 
  11   1  11       21.76       44.68     12.93 o 
  12   1  11      160.06      178.76     21.00 o 
  13   1  11        5.73       -6.64     16.86 o 
   0   2  11       30.30       29.16      9.62 o 
   1   2  11        1.39       -5.96      3.97 o 
   2   2  11      102.16       94.75      6.16 o 
   3   2  11       13.88       15.25      4.67 o 
   4   2  11        2.47       -1.01      4.02 o 
   5   2  11      407.62      365.23      9.44 o 
   6   2  11      288.34      282.91     13.85 o 
   7   2  11      194.01      236.39     12.05 o 
   8   2  11     1186.98     1175.25     22.81 o 
   9   2  11       80.01       71.02     11.79 o 
  10   2  11      243.55      233.32     18.67 o 
  11   2  11       34.43       39.50     13.10 o 
  12   2  11       11.11       -0.35     12.43 o 
  13   2  11        8.49        9.76     14.89 o 
   1   3  11       34.73       54.15      6.59 o 
   2   3  11      446.54      397.89     10.70 o 
   3   3  11      487.06      423.03     10.76 o 
   4   3  11        0.42       -3.31      4.66 o 
   5   3  11      106.05      122.38      8.98 o 
   6   3  11      415.15      388.67     11.77 o 
   7   3  11       60.74       61.25      9.69 o 
   8   3  11       39.15       31.73      9.89 o 
   9   3  11       12.50        3.02      9.38 o 
  10   3  11      132.74      118.33     19.56 o 
  11   3  11       84.19       75.43     15.14 o 
  12   3  11      195.03      209.83     20.25 o 
  13   3  11       86.48      115.30     18.15 o 
   0   4  11       25.32       20.16     10.79 o 
   1   4  11       48.05       48.16      8.34 o 
   2   4  11      414.30      431.99     13.67 o 
   3   4  11      170.96      186.76     12.04 o 
   4   4  11      680.13      698.19     14.60 o 
   5   4  11       51.88       38.72      8.00 o 
   6   4  11       10.25        4.52      7.46 o 
   7   4  11       32.16       15.90      9.68 o 
   8   4  11        0.07      -12.70      8.47 o 
   9   4  11       23.07       17.99      9.85 o 
  10   4  11        2.27      -12.85      9.25 o 
  11   4  11       20.90       22.99     12.48 o 
  12   4  11       14.73       -0.39     11.88 o 
   1   5  11      399.18      367.36     14.09 o 
   2   5  11       32.17       28.75      8.77 o 
   3   5  11      114.54      100.85     10.36 o 
   4   5  11      234.23      304.31     16.69 o 
   5   5  11       18.85       11.99      8.93 o 
   6   5  11      109.69      124.21     12.21 o 
   7   5  11      156.20      144.33     17.73 o 
   8   5  11       31.82       25.99     11.36 o 
   9   5  11      425.95      424.22     21.77 o 
  10   5  11        1.17      -14.81      9.87 o 
  11   5  11       79.31       76.64     13.98 o 
   0   6  11      288.20      296.52     26.02 o 
   1   6  11        7.25       13.65      9.34 o 
   2   6  11     1076.83     1066.28     24.79 o 
   3   6  11      146.45      219.69     22.01 o 
   4   6  11      289.58      318.56     20.96 o 
   5   6  11       34.27       30.22     11.44 o 
   6   6  11       14.33        4.45     12.61 o 
   7   6  11        0.39       -6.26     11.74 o 
   8   6  11        5.62        0.15     13.26 o 
   9   6  11        1.50      -17.20     13.33 o 
  10   6  11        6.96        3.47     15.26 o 
   1   7  11       88.42      107.42     13.97 o 
   2   7  11        6.86      -13.45     11.14 o 
   3   7  11       19.06       19.61     12.17 o 
   4   7  11      247.52      270.10     20.78 o 
   5   7  11        1.20       -9.67      9.99 o 
   6   7  11        0.17      -17.84     11.89 o 
   7   7  11        7.16       -6.77     13.61 o 
   8   7  11       95.93       98.39     18.53 o 
   9   7  11        2.03      -12.16     15.27 o 
   0   8  11        0.09      -14.72     15.80 o 
   1   8  11      209.77      252.45     25.63 o 
   2   8  11       28.03       49.43     14.87 o 
   3   8  11       14.90       -5.77     12.25 o 
   4   8  11       15.84       -0.17     12.49 o 
   5   8  11      133.86      121.59     19.89 o 
   6   8  11       17.87       -0.03     15.02 o 
   7   8  11        0.55      -18.59     14.93 o 
   8   8  11       39.13       32.73     18.16 o 
   1   9  11        0.06      -13.67     16.46 o 
   2   9  11       39.28       33.17     15.68 o 
   3   9  11        6.85       -2.44     13.79 o 
   4   9  11       44.82       19.19     18.67 o 
   5   9  11        7.58      -16.14     15.45 o 
   6   9  11       12.53        5.45     16.65 o 
   0  10  11       21.89       30.86     33.52 o 
   1  10  11       14.69       -3.65     19.49 o 
   0   0  12        7.19       -5.43      9.48 o 
   1   0  12      904.08      805.78     27.00 o 
   2   0  12     2011.92     1853.20     34.59 o 
   3   0  12      160.90      190.23     11.23 o 
   4   0  12      356.75      365.09     12.30 o 
   5   0  12     2367.01     2542.46     34.05 o 
   6   0  12      263.75      267.88     13.21 o 
   7   0  12       31.29       11.22      7.37 o 
   8   0  12      412.66      388.91     17.71 o 
   9   0  12      243.89      230.39     19.05 o 
  10   0  12       31.30       14.97     13.89 o 
  11   0  12      147.49      174.31     41.68 o 
  12   0  12       54.47       48.74     22.08 o 
  13   0  12      251.02      216.96     48.90 o 
   1   1  12      194.29      230.97     10.75 o 
   2   1  12     1190.61     1224.32     17.51 o 
   3   1  12       34.32       22.78      4.87 o 
   4   1  12      514.12      471.38     10.43 o 
   5   1  12        0.11       -1.57      4.46 o 
   6   1  12        0.92       -6.82      4.80 o 
   7   1  12      146.27      174.10     10.26 o 
   8   1  12        1.99       -2.96      6.24 o 
   9   1  12       80.18       71.32     10.47 o 
  10   1  12      196.80      222.13     16.49 o 
  11   1  12       21.95       24.72     12.34 o 
  12   1  12       37.59       43.66     15.94 o 
  13   1  12       34.55       16.17     18.15 o 
   0   2  12       54.69       49.34     14.22 o 
   1   2  12        1.35       -7.21      4.81 o 
   2   2  12      429.20      409.68      9.26 o 
   3   2  12       31.05       22.67      4.69 o 
   4   2  12      183.93      214.95      8.97 o 
   5   2  12       70.64       57.89      6.92 o 
   6   2  12      127.51      159.25     10.30 o 
   7   2  12     2248.78     2296.48     36.36 o 
   8   2  12      996.85      993.48     21.39 o 
   9   2  12       33.74       22.81     11.02 o 
  10   2  12       30.18       13.20     11.41 o 
  11   2  12      315.24      323.25     22.78 o 
  12   2  12      192.36      194.05     19.89 o 
  13   2  12       11.64       13.74     16.08 o 
   1   3  12      183.61      157.38      8.73 o 
   2   3  12       80.63       64.18      7.23 o 
   3   3  12      155.20      195.90     11.47 o 
   4   3  12      127.81      151.09      9.53 o 
   5   3  12        4.92       -3.10      5.99 o 
   6   3  12        1.90       -8.09      5.90 o 
   7   3  12        2.06      -11.08      7.39 o 
   8   3  12       27.48       12.32      9.33 o 
   9   3  12       37.12       25.31     10.98 o 
  10   3  12        0.93        9.32     12.59 o 
  11   3  12       45.70       38.41     13.70 o 
  12   3  12        4.24       14.88     13.21 o 
   0   4  12      348.01      352.52     20.73 o 
   1   4  12       98.19      105.14     10.27 o 
   2   4  12       19.89       18.78      7.49 o 
   3   4  12        1.56       -9.24      6.16 o 
   4   4  12        9.13        5.11      5.94 o 
   5   4  12       36.98       28.82      7.91 o 
   6   4  12      397.26      372.30     17.31 o 
   7   4  12      114.17      119.76     14.45 o 
   8   4  12      447.72      394.33     19.22 o 
   9   4  12        3.26       -7.56      9.85 o 
  10   4  12        1.87       -3.27     11.06 o 
  11   4  12       66.92       68.78     16.18 o 
  12   4  12        5.93        3.34     13.49 o 
   1   5  12       11.59       13.06      7.89 o 
   2   5  12       28.65       35.00      8.91 o 
   3   5  12       44.68       23.50      8.50 o 
   4   5  12       56.13       38.71     10.49 o 
   5   5  12       19.00       17.33      9.40 o 
   6   5  12      142.15      134.33     16.29 o 
   7   5  12      202.74      219.63     22.04 o 
   8   5  12      109.82      112.19     15.67 o 
   9   5  12      251.70      223.49     17.46 o 
  10   5  12       35.54       14.42     11.76 o 
  11   5  12       13.65       17.92     13.09 o 
   0   6  12     2206.42     2176.50     49.74 o 
   1   6  12     1234.40     1189.41     25.89 o 
   2   6  12     3911.32     3873.76     77.60 o 
   3   6  12      283.05      372.03     20.04 o 
   4   6  12      865.82      807.91     25.45 o 
   5   6  12       54.64       44.00     13.90 o 
   6   6  12       55.15       28.38     12.73 o 
   7   6  12        2.96      -18.12     12.08 o 
   8   6  12      103.95       77.22     17.06 o 
   9   6  12        0.61       -9.32     13.73 o 
  10   6  12        5.79      -11.81     14.63 o 
   1   7  12       64.36       51.90     12.61 o 
   2   7  12       46.09       47.19     13.24 o 
   3   7  12      326.53      360.33     23.98 o 
   4   7  12       62.14       37.96     13.88 o 
   5   7  12      238.13      242.89     21.53 o 
   6   7  12        0.05      -19.23     13.77 o 
   7   7  12      105.56      101.17     19.17 o 
   8   7  12       44.02       49.90     17.50 o 
   9   7  12        0.84      -22.12     14.75 o 
   0   8  12       10.63        2.94     20.84 o 
   1   8  12       56.16       26.24     12.84 o 
   2   8  12       18.96        2.13     14.14 o 
   3   8  12       42.10       35.27     14.38 o 
   4   8  12        0.82      -13.70     12.16 o 
   5   8  12        5.05        1.00     15.65 o 
   6   8  12        0.12      -23.10     15.40 o 
   7   8  12        6.09       18.64     16.52 o 
   1   9  12        2.51        6.39     17.74 o 
   2   9  12       13.90       -8.84     14.01 o 
   3   9  12       10.49      -12.17     14.08 o 
   4   9  12        0.44      -10.01     19.99 o 
   5   9  12        1.75       -7.01     17.20 o 
   1   1  13      872.28      813.77     18.13 o 
   2   1  13     1161.14     1096.30     17.10 o 
   3   1  13      302.83      256.88      8.68 o 
   4   1  13      378.81      406.21     10.13 o 
   5   1  13       38.74       21.13      5.57 o 
   6   1  13     1690.79     1720.86     21.90 o 
   7   1  13       63.25       68.99      8.15 o 
   8   1  13      141.15      166.79     11.77 o 
   9   1  13       88.13       98.77     12.40 o 
  10   1  13      143.47      153.44     14.65 o 
  11   1  13       27.08       33.35     21.21 o 
  12   1  13      117.11      105.29     18.17 o 
   0   2  13        3.01        1.03      7.79 o 
   1   2  13       25.36       18.74      6.17 o 
   2   2  13      235.36      203.15      9.97 o 
   3   2  13       80.85       88.77      8.01 o 
   4   2  13        1.94       -7.63      5.08 o 
   5   2  13       40.07       47.99      7.22 o 
   6   2  13      165.73      205.63     11.86 o 
   7   2  13      975.38      925.62     18.50 o 
   8   2  13       14.69       -1.17      8.24 o 
   9   2  13      590.81      605.99     21.66 o 
  10   2  13      161.01      205.00     18.96 o 
  11   2  13      168.36      214.77     23.67 o 
  12   2  13      205.18      250.51     38.69 o 
   1   3  13      210.16      203.66     12.18 o 
   2   3  13       66.35       55.67      8.63 o 
   3   3  13      271.40      316.85     10.52 o 
   4   3  13      164.59      186.14     10.61 o 
   5   3  13      161.56      157.49     10.97 o 
   6   3  13       84.07       75.34      9.22 o 
   7   3  13      230.49      270.90     15.76 o 
   8   3  13       90.89       93.53     13.16 o 
   9   3  13       53.16       37.64     12.01 o 
  10   3  13      141.60      172.27     18.12 o 
  11   3  13      244.78      318.76     23.83 o 
  12   3  13      211.35      237.30     31.42 o 
   0   4  13      153.16      117.01     15.93 o 
   1   4  13      249.60      342.97     16.34 o 
   2   4  13       87.40       71.76      9.74 o 
   3   4  13        3.55       -2.30      6.67 o 
   4   4  13      156.20      185.83     12.38 o 
   5   4  13        3.18      -11.30      7.53 o 
   6   4  13      202.79      198.08     14.58 o 
   7   4  13        3.76      -10.93      9.59 o 
   8   4  13       27.60       18.79     10.51 o 
   9   4  13       25.90       30.03     11.83 o 
  10   4  13       42.57       42.73     13.14 o 
  11   4  13       25.45       35.73     15.14 o 
   1   5  13     1139.53     1097.14     23.79 o 
   2   5  13      468.72      469.28     16.41 o 
   3   5  13      963.25      921.13     33.30 o 
   4   5  13      179.72      223.67     16.19 o 
   5   5  13       21.68        9.73      9.28 o 
   6   5  13       34.54        8.47     10.93 o 
   7   5  13        3.83       -0.73     12.75 o 
   8   5  13      106.17      106.73     19.20 o 
   9   5  13        4.05       -2.03     14.28 o 
  10   5  13        9.50        4.49     15.60 o 
  11   5  13        0.02      -10.91     13.47 o 
   0   6  13     2171.25     2078.94     68.98 o 
   1   6  13        0.00       17.37     10.26 o 
   2   6  13      170.32      223.57     16.31 o 
   3   6  13       32.54       47.02     11.63 o 
   4   6  13       24.00       21.15     11.06 o 
   5   6  13        5.31        7.03     11.73 o 
   6   6  13        0.21      -10.87     10.95 o 
   7   6  13       19.07       -5.54     13.99 o 
   8   6  13        3.65       -3.00     14.23 o 
   9   6  13        0.04       11.75     16.08 o 
  10   6  13        5.96       -9.19     16.61 o 
   1   7  13       23.43       11.79     11.54 o 
   2   7  13      128.17      136.66     19.28 o 
   3   7  13        0.66      -16.38     10.92 o 
   4   7  13        1.18      -10.99     11.57 o 
   5   7  13        0.61       -8.37     12.17 o 
   6   7  13       28.50       11.92     15.13 o 
   7   7  13        0.17        6.85     16.01 o 
   8   7  13       31.04       10.98     17.24 o 
   9   7  13       18.36        2.88     17.43 o 
   0   8  13      199.47      197.57     31.70 o 
   1   8  13        7.31      -12.50     12.70 o 
   2   8  13       11.45       11.48     13.68 o 
   3   8  13        1.69      -18.51     12.34 o 
   4   8  13        1.78        0.01     13.20 o 
   5   8  13       28.49        4.92     17.31 o 
   6   8  13       56.94       58.68     20.39 o 
   7   8  13       11.52       -5.00     18.37 o 
   1   9  13        7.23      -22.06     17.26 o 
   2   9  13        2.24       -8.33     14.62 o 
   3   9  13        5.03      -18.47     13.95 o 
   4   9  13        2.52      -13.51     17.14 o 
   0   0  14     2985.68     2928.07     83.23 o 
   1   0  14     5258.40     5369.85     86.56 o 
   2   0  14       40.33       70.11     14.20 o 
   3   0  14     1166.29     1090.72     21.58 o 
   4   0  14      715.96      681.09     17.62 o 
   5   0  14      148.79      167.03     12.68 o 
   6   0  14       71.80       79.57     17.11 o 
   7   0  14      260.23      275.78     15.45 o 
   8   0  14      280.44      325.79     21.09 o 
   9   0  14      338.05      404.17     24.54 o 
  10   0  14       53.10       34.29     20.80 o 
  11   0  14        1.16        2.10     20.59 o 
  12   0  14       16.56       14.68     27.63 o 
   1   1  14      226.63      249.78     13.72 o 
   2   1  14      501.22      506.41     13.26 o 
   3   1  14       34.16       27.95      5.70 o 
   4   1  14       89.08      100.23      7.65 o 
   5   1  14      107.91      125.27      8.61 o 
   6   1  14      535.80      543.16     14.05 o 
   7   1  14      130.69      187.49     12.13 o 
   8   1  14      454.33      412.73     15.17 o 
   9   1  14       85.86       88.67     12.79 o 
  10   1  14       16.46        6.54      9.99 o 
  11   1  14       16.74       11.17     13.85 o 
  12   1  14       12.18      -18.50     19.13 o 
   0   2  14      127.35      117.98     13.84 o 
   1   2  14       12.72       11.96      6.40 o 
   2   2  14        0.04       -7.48      4.99 o 
   3   2  14      315.31      300.40     11.08 o 
   4   2  14      104.39      119.30      9.66 o 
   5   2  14      951.32      950.69     17.83 o 
   6   2  14       48.28       46.99      8.15 o 
   7   2  14       18.05        5.74      7.45 o 
   8   2  14       11.60       -1.03      8.41 o 
   9   2  14        7.87       11.04     10.94 o 
  10   2  14       51.00       56.78     16.63 o 
  11   2  14        3.09       10.46     12.80 o 
  12   2  14       82.57       60.88     18.22 o 
   1   3  14        0.84       -8.35      5.97 o 
   2   3  14      558.73      513.48     15.06 o 
   3   3  14        0.58       -6.82      6.10 o 
   4   3  14       25.19       11.46      6.85 o 
   5   3  14       75.66       62.50      9.18 o 
   6   3  14       58.02       36.84      8.76 o 
   7   3  14       26.24       14.54      8.84 o 
   8   3  14      204.37      234.77     17.50 o 
   9   3  14       59.24       56.74     12.76 o 
  10   3  14      282.89      325.26     27.96 o 
  11   3  14        9.31       18.07     13.43 o 
  12   3  14        0.50       14.06     14.45 o 
   0   4  14        8.02       11.57     11.35 o 
   1   4  14      129.06      158.44     12.82 o 
   2   4  14      345.69      367.67     14.54 o 
   3   4  14       36.31       19.83      8.59 o 
   4   4  14       21.36        5.55      7.96 o 
   5   4  14      314.90      329.73     20.29 o 
   6   4  14       72.62       84.73     13.46 o 
   7   4  14       61.89       55.96     15.02 o 
   8   4  14        1.59        2.41     10.51 o 
   9   4  14      150.29      148.83     22.44 o 
  10   4  14      227.10      314.54     25.69 o 
  11   4  14       38.07       20.44     15.03 o 
   1   5  14      480.30      414.59     16.06 o 
   2   5  14      849.91      841.82     22.68 o 
   3   5  14      861.36      854.93     20.75 o 
   4   5  14      751.16      699.36     20.69 o 
   5   5  14      240.49      313.11     21.69 o 
   6   5  14        0.00       -7.48      9.92 o 
   7   5  14        6.14       -9.29     12.23 o 
   8   5  14        3.12      -11.45     13.41 o 
   9   5  14       24.77       23.12     16.60 o 
  10   5  14        2.73       -5.89     15.46 o 
   0   6  14      862.11      795.07     31.58 o 
   1   6  14      474.96      465.78     19.14 o 
   2   6  14     1013.68      900.96     30.51 o 
   3   6  14      208.00      237.29     17.63 o 
   4   6  14      174.60      167.94     18.20 o 
   5   6  14       88.67       91.71     16.14 o 
   6   6  14        7.23        4.42     12.32 o 
   7   6  14        5.88       -9.57     14.69 o 
   8   6  14        0.08      -16.19     15.10 o 
   9   6  14        0.12       -3.23     16.44 o 
   1   7  14        8.81       -4.91     12.28 o 
   2   7  14      210.89      185.56     18.75 o 
   3   7  14        0.30        7.87     12.62 o 
   4   7  14       12.93       -6.73     12.31 o 
   5   7  14        7.39       -7.72     13.08 o 
   6   7  14        3.47      -21.67     15.07 o 
   7   7  14       24.64       -8.04     15.86 o 
   8   7  14       18.01        4.47     17.42 o 
   0   8  14      228.03      249.62     47.86 o 
   1   8  14        9.98        3.48     12.96 o 
   2   8  14       14.71       -7.52     13.13 o 
   3   8  14       16.47        3.31     13.62 o 
   4   8  14        0.80      -13.61     13.53 o 
   5   8  14       17.26       -2.72     16.81 o 
   6   8  14       24.45       15.97     18.19 o 
   1   9  14       17.28       -5.90     19.35 o 
   2   9  14        4.59      -10.83     15.08 o 
   3   9  14       34.11       39.19     16.80 o 
   1   1  15       32.79       17.68      7.08 o 
   2   1  15      571.01      546.94     16.20 o 
   3   1  15        0.11        0.47      5.17 o 
   4   1  15       44.21       30.35      7.02 o 
   5   1  15      350.55      335.64     11.53 o 
   6   1  15      621.07      593.71     15.06 o 
   7   1  15      187.78      222.57     13.33 o 
   8   1  15       74.39       79.90     11.38 o 
   9   1  15        0.72      -11.00      9.47 o 
  10   1  15       36.07       27.45     12.28 o 
  11   1  15       54.17       39.15     18.19 o 
  12   1  15       35.83       70.85     23.00 o 
   0   2  15       28.88       25.71     10.20 o 
   1   2  15        7.27        0.55      6.00 o 
   2   2  15       63.66       56.23      8.55 o 
   3   2  15       77.27       71.80      8.29 o 
   4   2  15       91.17      105.40     11.19 o 
   5   2  15       36.21       39.79      8.44 o 
   6   2  15        0.08       -9.72      6.48 o 
   7   2  15       50.40       42.70      8.74 o 
   8   2  15        3.73       -0.27      8.74 o 
   9   2  15       45.96       12.38     12.24 o 
  10   2  15       90.30      123.00     16.84 o 
  11   2  15       29.09       34.58     13.97 o 
  12   2  15       26.77        6.70     16.25 o 
   1   3  15       80.66       87.70      9.87 o 
   2   3  15      105.50      102.74     10.97 o 
   3   3  15       31.16       25.48      8.40 o 
   4   3  15       77.25       69.59     11.90 o 
   5   3  15       93.95       67.06     10.76 o 
   6   3  15      112.77      131.53     11.75 o 
   7   3  15      112.81      104.47     11.72 o 
   8   3  15        2.21       -7.54      9.42 o 
   9   3  15      499.11      491.39     20.05 o 
  10   3  15        4.33       11.36     13.00 o 
  11   3  15      270.20      310.61     24.19 o 
   0   4  15      317.34      349.05     30.81 o 
   1   4  15       24.41       31.44      9.63 o 
   2   4  15     1114.90     1077.27     23.60 o 
   3   4  15      486.14      503.86     16.89 o 
   4   4  15      372.88      388.40     15.11 o 
   5   4  15      145.80      123.02     15.19 o 
   6   4  15       18.36       -2.01     10.34 o 
   7   4  15        6.29      -10.30     11.88 o 
   8   4  15       15.35       13.30     14.17 o 
   9   4  15       21.55       12.37     13.19 o 
  10   4  15        1.72       -0.66     15.43 o 
  11   4  15        7.50      -15.76     13.42 o 
   1   5  15       94.70       90.07     13.54 o 
   2   5  15        1.79        1.91      9.94 o 
   3   5  15       38.98       22.92      9.65 o 
   4   5  15      186.91      199.87     17.30 o 
   5   5  15      222.51      221.07     16.53 o 
   6   5  15       80.76       94.46     17.51 o 
   7   5  15       61.61       44.07     15.84 o 
   8   5  15        3.80       -5.92     14.34 o 
   9   5  15       10.18      -21.03     14.02 o 
  10   5  15        9.90      -12.77     16.58 o 
   0   6  15       17.22        3.70     15.05 o 
   1   6  15        0.26      -13.99     10.07 o 
   2   6  15        1.36        1.50     10.46 o 
   3   6  15       98.38      133.31     14.94 o 
   4   6  15        0.09       -7.12     10.36 o 
   5   6  15       56.00       50.75     14.25 o 
   6   6  15       26.96        8.12     13.09 o 
   7   6  15        9.79        1.06     15.13 o 
   8   6  15      110.08      145.61     22.59 o 
   9   6  15        4.42        5.13     17.33 o 
   1   7  15       12.03        1.48     13.70 o 
   2   7  15      160.22      177.14     19.34 o 
   3   7  15        2.50       -4.56     16.42 o 
   4   7  15      181.13      203.84     20.72 o 
   5   7  15        5.49      -13.95     12.76 o 
   6   7  15        0.59        7.23     16.15 o 
   7   7  15       12.35        2.66     17.91 o 
   0   8  15       41.54       84.26     26.41 o 
   1   8  15       25.12        4.42     14.01 o 
   2   8  15        9.64        7.25     14.14 o 
   3   8  15        1.55      -19.68     13.12 o 
   4   8  15        1.57      -16.90     13.47 o 
   5   8  15        3.27        6.99     15.42 o 
   1   9  15       22.24        6.34     19.15 o 
   2   9  15        5.37       14.49     16.50 o 
   0   0  16       25.31       26.24     17.22 o 
   1   0  16      136.89      142.87     19.33 o 
   2   0  16      316.12      346.62     21.70 o 
   3   0  16        9.86        1.54      8.96 o 
   4   0  16      159.42      153.72     12.88 o 
   5   0  16       99.63       98.34     11.86 o 
   6   0  16      887.69      895.09     26.20 o 
   7   0  16     4154.16     4253.45     89.78 o 
   8   0  16       13.31       17.82     15.94 o 
   9   0  16      770.58      770.63     36.29 o 
  10   0  16        3.87       -4.43     19.63 o 
  11   0  16       10.16       28.08     23.00 o 
   1   1  16      189.48      189.31     13.50 o 
   2   1  16      366.53      300.47     12.93 o 
   3   1  16        0.78       -2.62      6.39 o 
   4   1  16        2.91       -7.28      6.31 o 
   5   1  16      114.94      117.64     10.12 o 
   6   1  16       22.48       12.28      7.72 o 
   7   1  16       38.95       28.54      8.99 o 
   8   1  16       26.25       17.29      9.51 o 
   9   1  16        4.66       -9.82     11.07 o 
  10   1  16        4.88       -0.43     12.72 o 
  11   1  16       40.88       27.60     25.62 o 
   0   2  16      142.41      130.80     15.96 o 
   1   2  16       28.70       19.83      7.44 o 
   2   2  16       11.93        9.92      8.05 o 
   3   2  16        0.30       -2.58      6.97 o 
   4   2  16      117.22      135.26     10.99 o 
   5   2  16       53.95       39.66      8.69 o 
   6   2  16      937.65      866.80     18.56 o 
   7   2  16       46.88       29.32      8.80 o 
   8   2  16      239.27      247.75     16.14 o 
   9   2  16       59.97       69.46     14.83 o 
  10   2  16       86.83       71.40     15.85 o 
  11   2  16        6.31      -15.19     13.22 o 
   1   3  16        8.56       -6.82      7.31 o 
   2   3  16        0.64      -10.02      7.16 o 
   3   3  16        8.86        1.91      7.94 o 
   4   3  16      134.13      149.47     13.06 o 
   5   3  16       15.85        9.51      8.62 o 
   6   3  16       25.91       -2.55      9.49 o 
   7   3  16        7.96       -8.59     10.25 o 
   8   3  16      406.42      422.21     25.35 o 
   9   3  16       19.49       21.91     13.53 o 
  10   3  16      236.74      237.75     32.50 o 
  11   3  16      128.52      132.66     19.58 o 
   0   4  16       24.83       13.08     12.84 o 
   1   4  16      294.66      314.82     17.78 o 
   2   4  16      485.68      505.01     17.31 o 
   3   4  16     1258.59     1266.24     26.48 o 
   4   4  16      131.60      137.77     12.80 o 
   5   4  16      142.84      129.33     15.62 o 
   6   4  16        0.61      -14.69      9.80 o 
   7   4  16       56.70       49.05     15.40 o 
   8   4  16       27.06        9.82     14.50 o 
   9   4  16       38.40       25.08     15.56 o 
  10   4  16       40.34       46.87     17.98 o 
   1   5  16        2.19      -13.83      9.22 o 
   2   5  16        2.64      -13.88      9.25 o 
   3   5  16      157.86      125.30     12.94 o 
   4   5  16        2.98       -8.91      9.24 o 
   5   5  16      123.09      113.82     14.25 o 
   6   5  16       15.31       -2.38     14.16 o 
   7   5  16        0.34       -7.13     13.85 o 
   8   5  16       16.61      -12.94     14.16 o 
   9   5  16        0.48      -11.83     15.57 o 
   0   6  16      373.98      381.31     31.38 o 
   1   6  16        9.75        9.59     10.56 o 
   2   6  16       75.53       77.03     13.37 o 
   3   6  16       21.38        7.19     11.09 o 
   4   6  16      311.61      330.10     21.07 o 
   5   6  16       23.62       10.68     12.88 o 
   6   6  16        5.47      -14.52     12.06 o 
   7   6  16        0.07      -10.00     15.57 o 
   8   6  16        3.07      -13.51     15.97 o 
   1   7  16       93.97       98.61     16.61 o 
   2   7  16        3.81       -4.30     12.96 o 
   3   7  16       71.66       61.13     15.31 o 
   4   7  16        0.57        3.09     14.09 o 
   5   7  16        7.41       -9.09     13.47 o 
   6   7  16       16.78       -7.60     15.93 o 
   7   7  16        0.00       -8.08     16.72 o 
   0   8  16      130.13      120.81     29.09 o 
   1   8  16        0.89       -4.94     14.09 o 
   2   8  16      100.96       84.57     17.70 o 
   3   8  16       97.16      134.43     19.89 o 
   4   8  16        0.18      -14.45     14.94 o 
   5   8  16       17.01       -0.57     15.57 o 
   1   1  17      348.63      328.95     15.77 o 
   2   1  17       95.70      104.89     11.42 o 
   3   1  17      258.88      290.93     15.50 o 
   4   1  17       86.73       90.01     10.09 o 
   5   1  17       16.52       23.48      8.41 o 
   6   1  17      466.09      451.08     14.34 o 
   7   1  17       54.98       69.05     10.18 o 
   8   1  17      126.80      160.82     16.75 o 
   9   1  17       23.68        0.37     12.55 o 
  10   1  17        3.64      -18.55     12.37 o 
  11   1  17      107.67      155.30     39.16 o 
   0   2  17      246.39      269.62     21.72 o 
   1   2  17      144.26      139.17     12.42 o 
   2   2  17        5.33        0.62      8.12 o 
   3   2  17      331.27      346.56     17.84 o 
   4   2  17       85.97       60.22     10.35 o 
   5   2  17        1.56      -11.59      7.73 o 
   6   2  17        6.58        5.00      8.40 o 
   7   2  17       59.82       58.23     10.11 o 
   8   2  17        8.13        1.72      9.71 o 
   9   2  17        3.84      -16.13     10.75 o 
  10   2  17       48.77       49.71     15.26 o 
  11   2  17       23.18       -1.61     15.88 o 
   1   3  17      613.60      539.24     17.87 o 
   2   3  17      253.32      303.06     17.93 o 
   3   3  17      622.51      557.99     17.81 o 
   4   3  17      158.20      155.88     13.91 o 
   5   3  17      135.41      141.36     13.73 o 
   6   3  17        1.35      -13.86      9.24 o 
   7   3  17       27.94        6.26     10.88 o 
   8   3  17      272.52      339.64     25.94 o 
   9   3  17        0.04      -12.90     13.47 o 
  10   3  17        6.01      -11.32     15.66 o 
   0   4  17       27.18      -11.00     12.37 o 
   1   4  17      100.34       84.58     12.33 o 
   2   4  17       79.08       52.72     11.46 o 
   3   4  17     1016.91      987.13     22.23 o 
   4   4  17        0.06       -5.88      8.21 o 
   5   4  17       88.49       73.70     13.77 o 
   6   4  17        4.29      -13.55     10.28 o 
   7   4  17        0.14       -7.44     13.63 o 
   8   4  17        6.46       -7.89     13.82 o 
   9   4  17        0.16       -6.14     14.85 o 
  10   4  17      136.24      143.23     32.27 o 
   1   5  17       53.53       31.57     11.65 o 
   2   5  17      546.86      460.11     25.35 o 
   3   5  17       22.13       17.92      9.96 o 
   4   5  17        5.38       -8.28      9.38 o 
   5   5  17        0.98       -9.75      9.53 o 
   6   5  17        1.86      -12.11     13.13 o 
   7   5  17       25.84        5.53     15.42 o 
   8   5  17       19.27        8.56     16.00 o 
   9   5  17        0.01       -5.74     15.70 o 
   0   6  17      421.72      445.39     34.72 o 
   1   6  17       17.55        7.11     10.77 o 
   2   6  17      109.30       87.33     14.44 o 
   3   6  17       26.91       23.45     12.29 o 
   4   6  17       10.37        6.86     11.40 o 
   5   6  17        4.05       -6.61     12.66 o 
   6   6  17        8.02      -13.88     12.61 o 
   7   6  17       25.97       21.26     17.64 o 
   8   6  17       10.34        8.58     17.24 o 
   1   7  17       13.73       -2.77     12.87 o 
   2   7  17        7.73      -18.68     12.45 o 
   3   7  17        0.11       -7.75     13.29 o 
   4   7  17       10.42        5.30     15.44 o 
   5   7  17        2.26      -21.01     14.01 o 
   6   7  17       15.03       -6.50     13.78 o 
   0   8  17      519.61      587.97     48.30 o 
   1   8  17      449.33      575.57     33.38 o 
   2   8  17       92.85       90.36     19.27 o 
   3   8  17      100.86       86.32     18.10 o 
   0   0  18        5.55       -4.51     16.76 o 
   1   0  18      126.89      122.05     19.61 o 
   2   0  18      104.73      100.33     22.71 o 
   3   0  18        0.59      -15.05     11.12 o 
   4   0  18       19.34       20.93     22.48 o 
   5   0  18      218.18      228.57     22.88 o 
   6   0  18      229.78      246.16     28.84 o 
   7   0  18       11.96       -5.23     14.65 o 
   8   0  18      261.09      357.55     30.05 o 
   9   0  18        6.17        6.11     16.92 o 
  10   0  18      150.87      178.81     33.24 o 
   1   1  18       53.49       62.69     11.77 o 
   2   1  18        9.65       -2.99      7.79 o 
   3   1  18       98.01       95.69     10.86 o 
   4   1  18       24.39       10.75      8.50 o 
   5   1  18      330.98      369.16     15.90 o 
   6   1  18       35.63       45.89     10.16 o 
   7   1  18      431.35      460.39     21.92 o 
   8   1  18      188.39      222.20     18.01 o 
   9   1  18        6.77        2.91     13.04 o 
  10   1  18       64.35       68.40     16.89 o 
   0   2  18     1297.41     1283.33     47.47 o 
   1   2  18      138.67      171.12     14.66 o 
   2   2  18       76.16       78.14     11.89 o 
   3   2  18       31.54       28.75      8.84 o 
   4   2  18       12.81       11.31      8.42 o 
   5   2  18      121.44      163.86     14.19 o 
   6   2  18        0.48        3.84      9.39 o 
   7   2  18       67.17       58.11     13.31 o 
   8   2  18       19.64       36.28     12.24 o 
   9   2  18       14.63       -0.46     12.82 o 
  10   2  18      134.59      152.09     22.20 o 
   1   3  18       75.54       71.61     11.36 o 
   2   3  18     1263.13     1196.97     25.60 o 
   3   3  18       24.49       39.11     10.44 o 
   4   3  18      696.88      681.97     20.20 o 
   5   3  18      314.37      360.62     19.24 o 
   6   3  18        3.82       -8.38     10.41 o 
   7   3  18       95.56       66.46     14.09 o 
   8   3  18       13.67      -16.80     13.47 o 
   9   3  18       12.04      -10.25     14.44 o 
  10   3  18        4.87       -7.46     15.73 o 
   0   4  18       60.68       56.11     16.13 o 
   1   4  18       36.35       16.98     11.64 o 
   2   4  18        6.36      -14.07      9.38 o 
   3   4  18       33.48       -1.36      9.10 o 
   4   4  18       31.48       28.61     10.56 o 
   5   4  18       16.87       10.78     11.59 o 
   6   4  18       12.68      -11.52     10.77 o 
   7   4  18       21.79       -8.42     14.12 o 
   8   4  18        2.53       -3.86     14.41 o 
   9   4  18       16.50       -3.62     16.04 o 
   1   5  18       16.49       -7.86      9.92 o 
   2   5  18       22.03        4.61     10.01 o 
   3   5  18       56.14       58.08     11.72 o 
   4   5  18        9.60       -3.33     10.01 o 
   5   5  18        0.79       -9.78     11.21 o 
   6   5  18       35.03       35.20     16.09 o 
   7   5  18        0.96      -21.28     14.18 o 
   8   5  18       10.98       -5.94     16.14 o 
   0   6  18      138.19      162.02     23.43 o 
   1   6  18       37.01       35.81     12.39 o 
   2   6  18       35.27       31.25     14.04 o 
   3   6  18       23.52        8.05     11.83 o 
   4   6  18       23.63        1.89     11.12 o 
   5   6  18       63.67       28.38     14.77 o 
   6   6  18        8.40       -4.65     16.34 o 
   7   6  18        6.49      -19.89     15.84 o 
   1   7  18        1.68       -9.20     12.34 o 
   2   7  18       11.75      -14.19     14.21 o 
   3   7  18        1.05       12.94     14.52 o 
   4   7  18       72.62       96.00     19.01 o 
   5   7  18       58.63       53.72     18.46 o 
   0   8  18        0.27      -14.78     23.59 o 
   1   8  18      172.34      176.06     20.97 o 
   1   1  19       48.53       28.08     13.41 o 
   2   1  19       30.18       24.33     10.86 o 
   3   1  19      181.41      191.33     14.21 o 
   4   1  19        0.01      -12.65      8.43 o 
   5   1  19      106.63      111.35     14.03 o 
   6   1  19      190.68      220.68     16.38 o 
   7   1  19      284.47      321.82     18.26 o 
   8   1  19       39.01       56.51     14.81 o 
   9   1  19       22.62       17.26     14.04 o 
  10   1  19       93.82       84.57     17.64 o 
   0   2  19      252.36      308.07     24.12 o 
   1   2  19      187.98      191.23     15.87 o 
   2   2  19      256.51      275.82     18.33 o 
   3   2  19      698.52      676.31     19.65 o 
   4   2  19       82.12       75.35     11.59 o 
   5   2  19       96.95       93.03     12.86 o 
   6   2  19       25.74       35.36     11.16 o 
   7   2  19       77.30       75.72     14.66 o 
   8   2  19        2.66        0.34     13.77 o 
   9   2  19       48.07       29.45     19.43 o 
  10   2  19        0.01       -1.44     20.07 o 
   1   3  19       23.12       20.26      9.84 o 
   2   3  19       52.43       65.83     11.59 o 
   3   3  19      126.57      157.27     14.60 o 
   4   3  19      209.53      260.76     17.34 o 
   5   3  19       20.41       26.74     10.76 o 
   6   3  19        2.22       -6.99     10.64 o 
   7   3  19       38.66       19.28     12.85 o 
   8   3  19        0.15      -12.17     13.99 o 
   9   3  19        0.34      -25.80     17.20 o 
   0   4  19       94.38      112.01     19.68 o 
   1   4  19      112.48       92.58     13.05 o 
   2   4  19        3.53      -13.90      9.27 o 
   3   4  19       95.96       81.48     12.71 o 
   4   4  19        0.68        5.14     10.39 o 
   5   4  19       15.98       -5.19     11.42 o 
   6   4  19       19.61      -10.78     11.19 o 
   7   4  19       42.43       41.18     16.83 o 
   8   4  19       13.06        7.79     15.76 o 
   1   5  19        1.47      -15.78     10.52 o 
   2   5  19       19.39        4.34     10.59 o 
   3   5  19       33.88       18.73     10.60 o 
   4   5  19       37.59       23.31     12.13 o 
   5   5  19        6.47      -16.81     11.21 o 
   6   5  19       21.39        1.41     15.58 o 
   7   5  19       27.83       -3.84     16.46 o 
   0   6  19        1.29        4.44     17.24 o 
   1   6  19        2.26      -16.39     10.93 o 
   2   6  19        5.49       -6.61     13.00 o 
   3   6  19       15.29       -7.24     11.24 o 
   4   6  19        9.22        5.49     11.90 o 
   5   6  19       14.28        6.32     13.85 o 
   6   6  19        1.70       -4.45     16.12 o 
   1   7  19       64.44       61.36     16.48 o 
   2   7  19        5.87      -11.15     16.93 o 
   3   7  19       19.69        5.03     14.91 o 
   4   7  19        0.05      -10.98     14.83 o 
   0   0  20        0.45       -3.93     18.03 o 
   1   0  20       11.21       -9.21     12.95 o 
   2   0  20        0.27      -16.24     11.50 o 
   3   0  20       33.76       36.44     42.48 o 
   4   0  20        4.59      -21.14     14.09 o 
   5   0  20      147.80      130.38     25.11 o 
   6   0  20      333.27      370.27     35.81 o 
   7   0  20      473.72      497.00     29.17 o 
   8   0  20      140.94      135.54     26.06 o 
   9   0  20        1.95      -26.46     20.68 o 
   1   1  20       25.27       24.49     10.94 o 
   2   1  20        0.07      -11.05      9.24 o 
   3   1  20       36.66       20.04     11.67 o 
   4   1  20       38.15       37.91     11.34 o 
   5   1  20      139.58      180.83     25.99 o 
   6   1  20        0.08      -16.20     10.80 o 
   7   1  20       14.72      -12.28     12.80 o 
   8   1  20      236.76      291.24     23.46 o 
   9   1  20       50.45       64.41     16.82 o 
   0   2  20      141.85      138.64     30.23 o 
   1   2  20      258.91      255.39     18.29 o 
   2   2  20       27.05       36.42     11.53 o 
   3   2  20      868.43      854.47     22.43 o 
   4   2  20      238.11      275.35     17.60 o 
   5   2  20       42.93       41.30     11.52 o 
   6   2  20      467.88      488.04     23.11 o 
   7   2  20      100.02      135.08     19.52 o 
   8   2  20      112.47      122.95     25.19 o 
   9   2  20       25.23       14.31     16.41 o 
   1   3  20       61.76       67.69     11.86 o 
   2   3  20       39.53       36.04     11.92 o 
   3   3  20      167.02      161.82     17.77 o 
   4   3  20       45.64       32.21     11.37 o 
   5   3  20       51.78       28.75     11.35 o 
   6   3  20       27.80       -2.25     11.60 o 
   7   3  20        4.68       -9.55     12.38 o 
   8   3  20        4.20      -15.42     14.74 o 
   0   4  20      458.69      480.67     29.94 o 
   1   4  20        1.73       -3.48      9.79 o 
   2   4  20        5.96       -7.11     10.14 o 
   3   4  20      150.31      178.70     15.04 o 
   4   4  20      204.63      228.40     18.40 o 
   5   4  20       93.37       72.87     15.75 o 
   6   4  20       25.44        7.19     12.66 o 
   7   4  20        1.48       -4.92     14.59 o 
   8   4  20        1.30      -21.32     14.21 o 
   1   5  20       43.45       31.84     12.81 o 
   2   5  20       42.25       17.69     11.94 o 
   3   5  20      117.93      100.65     15.45 o 
   4   5  20        0.76       -7.35     11.32 o 
   5   5  20        6.67        0.03     13.28 o 
   6   5  20        6.43       -1.44     15.46 o 
   7   5  20       18.50       -4.61     17.09 o 
   0   6  20       27.98       -1.50     19.03 o 
   1   6  20       15.75       21.10     13.29 o 
   2   6  20        0.00      -18.63     12.42 o 
   3   6  20        8.26      -13.24     12.04 o 
   4   6  20        0.00      -17.18     12.22 o 
   5   6  20        1.22      -10.14     16.19 o 
   1   7  20        0.08      -21.53     14.35 o 
   2   7  20       17.55        4.97     15.65 o 
   1   1  21       13.15        2.40     10.46 o 
   2   1  21      461.10      429.98     26.47 o 
   3   1  21        7.11       15.31     11.40 o 
   4   1  21      267.11      343.10     24.06 o 
   5   1  21        9.99        2.27     10.84 o 
   6   1  21       14.91       16.54     12.10 o 
   7   1  21      109.25       96.27     17.62 o 
   8   1  21        8.88        0.29     18.26 o 
   0   2  21        8.39        2.85     15.85 o 
   1   2  21        1.49       -2.02     10.17 o 
   2   2  21      195.11      227.48     18.47 o 
   3   2  21      307.80      418.96     21.01 o 
   4   2  21      182.43      191.59     17.57 o 
   5   2  21      119.59      154.67     17.63 o 
   6   2  21       88.14       99.18     15.68 o 
   7   2  21       12.46       16.43     14.77 o 
   8   2  21      160.22      186.86     35.32 o 
   1   3  21      193.83      231.79     17.09 o 
   2   3  21       27.29       18.92     11.49 o 
   3   3  21      142.08      115.83     16.07 o 
   4   3  21        0.47      -13.75      9.52 o 
   5   3  21       36.72       32.60     12.02 o 
   6   3  21       50.32       35.94     14.36 o 
   7   3  21       94.68      104.71     19.73 o 
   8   3  21       26.05       -2.49     27.63 o 
   0   4  21        6.30        1.45     15.08 o 
   1   4  21       54.95       47.82     12.13 o 
   2   4  21       46.96       38.63     12.55 o 
   3   4  21       27.76       17.10     11.84 o 
   4   4  21        7.66       -6.15     10.84 o 
   5   4  21        7.27       -0.11     13.05 o 
   6   4  21       11.14       -3.16     12.98 o 
   7   4  21       54.19       52.91     18.79 o 
   1   5  21        0.81      -15.56     10.77 o 
   2   5  21        8.03       -7.73     10.61 o 
   3   5  21        0.29      -11.27     11.46 o 
   4   5  21       14.92        4.39     13.60 o 
   5   5  21       84.60       57.78     16.23 o 
   6   5  21        4.23      -13.87     16.07 o 
   0   6  21       12.80      -26.18     17.45 o 
   1   6  21       35.31       20.53     13.90 o 
   2   6  21        0.97      -19.01     12.67 o 
   3   6  21        9.81       -0.82     13.04 o 
   4   6  21        1.17      -10.40     12.96 o 
   0   0  22       27.60       -9.59     20.69 o 
   1   0  22        0.05        6.95     16.18 o 
   2   0  22       21.49       14.64     21.56 o 
   3   0  22        6.15       -5.97     15.86 o 
   4   0  22       12.61        5.54     18.47 o 
   5   0  22        4.06        2.62     17.91 o 
   6   0  22        0.62      -25.37     16.91 o 
   7   0  22       12.80      -16.32     19.92 o 
   8   0  22       45.11       75.58     26.32 o 
   1   1  22        1.34        6.80     11.63 o 
   2   1  22      310.43      399.82     24.88 o 
   3   1  22       71.64       82.19     17.84 o 
   4   1  22      147.29      197.76     19.72 o 
   5   1  22      115.02      102.84     18.07 o 
   6   1  22       48.83       44.53     16.48 o 
   7   1  22       12.87       14.70     16.72 o 
   8   1  22        1.42       -4.04     18.82 o 
   0   2  22      195.01      195.39     35.19 o 
   1   2  22       79.71       71.10     14.92 o 
   2   2  22       74.53       51.61     14.27 o 
   3   2  22      109.24      132.39     15.84 o 
   4   2  22       47.38       28.03     12.63 o 
   5   2  22       13.64        9.37     11.66 o 
   6   2  22       38.88       26.26     13.01 o 
   7   2  22       44.76       44.52     21.16 o 
   1   3  22       67.06       68.82     14.38 o 
   2   3  22       13.49       -6.33     11.02 o 
   3   3  22       92.12       91.07     13.85 o 
   4   3  22        0.01      -10.33     10.42 o 
   5   3  22       43.74       54.57     14.46 o 
   6   3  22       10.87       15.24     15.49 o 
   7   3  22      115.22      116.42     19.73 o 
   0   4  22      293.66      365.53     31.37 o 
   1   4  22      217.00      234.76     18.46 o 
   2   4  22        9.30        0.92     12.71 o 
   3   4  22       10.11        1.22     11.50 o 
   4   4  22        4.89        9.91     13.26 o 
   5   4  22       24.09        8.22     13.56 o 
   6   4  22        4.68      -10.83     13.78 o 
   1   5  22        0.14      -12.00     11.47 o 
   2   5  22        0.16      -13.58     11.91 o 
   3   5  22       19.82        1.91     12.19 o 
   4   5  22        1.38      -18.99     12.66 o 
   0   6  22        8.08      -22.90     18.37 o 
   1   6  22       37.56       26.45     14.15 o 
   1   1  23       88.59      103.73     16.22 o 
   2   1  23        2.70        6.61     11.91 o 
   3   1  23      572.39      574.02     24.79 o 
   4   1  23       55.12       67.74     15.42 o 
   5   1  23       57.31       51.49     21.14 o 
   6   1  23       99.77       92.57     18.99 o 
   7   1  23        7.59      -17.82     13.78 o 
   0   2  23       72.08       94.01     35.66 o 
   1   2  23        3.22        4.67     13.07 o 
   2   2  23        7.61        4.28     12.49 o 
   3   2  23       46.43       29.92     14.29 o 
   4   2  23        0.00       -2.45     11.61 o 
   5   2  23       15.82        0.15     12.22 o 
   6   2  23       12.27        6.05     12.54 o 
   1   3  23        9.58       12.21     11.91 o 
   2   3  23        0.05       -6.36     10.95 o 
   3   3  23       26.89       14.36     11.88 o 
   4   3  23       62.47       75.64     15.60 o 
   5   3  23       68.96       87.34     18.40 o 
   6   3  23       18.86       14.21     16.38 o 
   0   4  23       43.28       28.85     20.47 o 
   1   4  23       46.80       21.83     12.48 o 
   2   4  23       41.46        8.46     14.45 o 
   3   4  23       77.05       56.46     14.65 o 
   4   4  23        2.12       -6.41     12.84 o 
   1   5  23       21.64       13.25     13.29 o 
   2   5  23        3.57       -8.55     12.89 o 
   0   0  24      211.65      142.29     36.65 o 
   1   0  24       23.86       13.47     19.48 o 
   2   0  24      730.00      673.27     39.18 o 
   3   0  24      283.03      278.05     42.02 o 
   4   0  24      964.06      895.54     43.95 o 
   5   0  24        0.39       -6.58     19.55 o 
   6   0  24       80.87       79.86     46.24 o 
   1   1  24        0.05        6.23     12.06 o 
   2   1  24       38.89       35.07     14.71 o 
   3   1  24        8.42        7.48     12.88 o 
   4   1  24        1.54       -5.40     13.39 o 
   5   1  24       15.57        9.78     14.53 o 
   6   1  24        1.00      -12.69     14.55 o 
   0   2  24      107.36      115.20     29.19 o 
   1   2  24       16.34        0.55     13.05 o 
   2   2  24        6.23        4.37     13.16 o 
   3   2  24       34.59       30.47     14.73 o 
   4   2  24       16.55       17.31     15.42 o 
   5   2  24      109.75      110.21     19.77 o 
   1   3  24        0.11      -12.86     13.52 o 
   2   3  24       69.27       80.56     15.46 o 
   3   3  24       10.25       -1.10     11.83 o 
   4   3  24       59.87       70.76     15.69 o 
   0   4  24        1.11      -20.85     16.25 o 
   1   4  24       28.37       25.37     14.50 o 
   2   4  24        0.41        2.71     13.94 o 
   1   1  25       40.07       23.61     13.66 o 
   2   1  25       31.90       38.71     14.89 o 
   3   1  25        6.59        8.59     14.17 o 
   4   1  25        4.52       16.93     15.32 o 
   0   2  25       29.63        1.45     20.25 o 
   1   2  25       53.72       46.88     16.12 o 
   2   2  25        0.07        8.89     14.72 o 
   3   2  25       24.22       23.97     15.16 o 
   1   3  25        0.97       -4.49     15.70 o 
   2   3  25       27.73       11.60     15.38 o 
   0   0  26      125.78      175.12     44.51 o 
   1   0  26       87.81       91.03     25.10 o 
   2   0  26      224.67      308.28     36.40 o 
   1   1  26      114.85      116.53     18.95 o 
                                                 
